# Supplementary material for: Fasciclin-like arabinogalactan gene family in Nicotiana benthamiana: genome-wide identification, classification and expression in response to pathogens
Source: BMC Plant Biol. 2020 Jul 1;20:305. doi: 10.1186/s12870-020-02501-5 (PMC7329489; doi:10.1186/s12870-020-02501-5)
Supplement: Supplementary file 1 — Additional file 1: Table S1. List of NbFLA CDS and protein sequences. [file 12870_2020_2501_MOESM1_ESM.xls]

## Sheet: CDS sequence
>NbFLA1
ATGGCGATCACTCAAAATCTCCTTCTGATTCTCATCTCTCTGTTTATATCCGCCACATCC
GCCACTTTCCCCGACTCACTTCCGCCACTAACTCCATCTCCGATGATATCTCCTCACGAT
CACACTTCTCTCTTTGCCACCGTTCTCGCTTCTCTCGGATTCCAGAAGCTCTCCACTGCA
GCAACCGCTGCTAATCTCACCACCACCACCACTCCAATCACCGTCTTTGCTCCCGCCGAC
TCTTCTCTCATCACTTGTCCTACTTGTTCCCTCCCTCTTCTCCTTCAGGAACACTCTGTT
CCTGGCCTTTACCCTCTTCACTTCCTTCGCACTTTAGCCTTCGGTACAAAACTCGAAACC
CTAGGTTCCAATCGTTGCCTTACTGTCACTTTCTCTACTACTACTCGTGACACGAAGATT
TTCATCAACGGCGTTGAAGTCACTCAGCCGGATCTGTTCAACAATGGCTTGATCCTTGTG
CATGGCTTACGTGGCTTCGTTTCGCACCTCTCTCCTCTTTCCTGTAATGTGGAGAGATTG
AGTTCTCTGTCATTTGATTCGTTTCCTATTCCTAATTCGGTGTCTACAGTGTCCTCTGCA
TCGCCTTTCTCTATCATGCGCTTCATGTTAAAGGACTCCATTATCAGGTTGCGTAACAGC
GGTTACAGTATTGTAGCACTGGCGCTGAGGGTGAAGTACGCTGAGCTTTCCGAGCTTAAG
GCGATGACTGTGTTTGCCTTAGACGATGTGTCGATTTTTGCTAGTGGAGGACACGCGTAT
CTCTCGAATTTTAGGTTTCATGTTGTGCCGAATCGGAGGATTATGGCTGGGGAAATGGTG
AGTTTACCGGCGGGGACAGTGTTGCAGACGATGGACGGTGAGGAGAAATTGGTGGTAACT
ACTGCTGGCGGAGGAGGCGTGTCAGCTCCGATGAAGGTTAATTACGTGAGGATTGTGAGT
TTTGATCTGCTGCATAACAGTAGGATTGTGGTTCATGGAGTGTCGGTTCCATTTCCTCAC
ATGCATCATCTAACGGCTGATCACAAGGTCTTTGCTCAGATGGAACAGTCACGCGCACAC
TGTGACGTTTCTGAAAACGGTGGAGTGTGTGACGTCATTCATGATGGTGAATAA
>NbFLA2
ATGAAACACCATATTTTTTCATCTCTTTTGCTCCTTTTACTTATCCTCCAATTTTCTACC
TTAGCCCAAGCTCAAACTGCTACAGCCCCAGCTCCCTCTGGACCAACCAATATAACAAAA
ATCCTAGAAAAAGCTGGCCAATTCACCACTTTAATCCGACTAATGAAAGTCACACAAGTT
GGTGATCAAATCAATACACAACTTAACAATTCTAATCAAGGAATGACTGTTTTTGCACCA
ACTGATAATGCATTTTCTAACCTTAAATCTGGCACTATAAATTCTTTAAGTGCTCAACAG
CAAGTTCAGTTGGTACAATTTCATGTTCTTCCTAATTTTATTTCTATGACTCAGTTTCAA
ACTGTTAGTAATCCGTTAAGGACACAAGCCGGTGATGCTAGTCCGGGAGATTTTCCGTTA
AATGTAACGACTTCCGGCAACCAAGTGAATGTATCCACCGGTGTTGATGATGCTACTGTG
GCTAACACAATTTACACTGATGGTCAGCTTGCAGTTTATCAGGTTGATAAAGTGCTTCAA
CCTTTGAGTATATTTGCTGCTTCTGCTCCGGCTACGGCACCGGCTCCGGCTACGTTGAAG
TCAAAGAGGAAGTCTCCGGCAGCGTTGAGCCCTAGCTCCGGCAATGATGACTCGCCGGCG
GATAATTCCAGTGCTGAGAGCACTGCCATGCATGCCATGTCAGTTTTGGTTATTGGAGTT
TCCTTGTTTGTATTTTGGTTGTAA
>NbFLA3
ATGGGCGCACTACACATTGTCCTCTTCACTCTCATGTCCTTTACTATTTCTATCCACGCA
CACAATATCACTGAAATCTTAAGCAAATTTTCAGAGTACAGTGAGTTCAACAGTTATCTC
ACACAAACAAAACTCGCCGACGAAATCAACAGCCGTACAACTATTACTGTCTTAGCTTTA
ACTAATGGAGCCATGGCCGATGTTGTCGGCAAACACCCACTTTCTGTTATCAAAAACGTT
CTTTCCCTTCACATCTTGCTTGATTACTTTGACAACACTAAACTCCACAAGATCTCTGAC
GGCACTACACTTACCACTACCCTTTACCAAACAACTGGTAATGCTAACGGCAACTTAGGT
TCCGTTAACATCACCGATCTTAAAGGTGGTAAAGTGGGTTTCGGCTCAGCTGTTTCCCAC
TCGCCGTTAGCGTCCACGTACACCAGATCCGTTAAGCAAATCGAGTACAATATATCTGTG
TTGGAGATTAGTTCTCCGATTATTGCTCCGGGTATTTTGACTGCTCCGGCACCGTCGGCT
TCGGACTTTAACATAACGGCGGCGCTGGAGAAAGCTGGATGTAAAACATTTGCTGCATTA
CTTGTCCAATCTGGGGTTCTTAAGACGTATCAAACTGCCATTGAGACGGGTTTAACTGTC
TTTGCACCAAATGATGAGGCGTTCAAGGGCAAAAAAGTTCCAGATCTGAACAAGCTGAAA
AGTGCTGAGGTGGTTTCGCTGTTACAGTATCATGCTGTTCCGAGTTACACTCCTATTGGG
ACTTTGAAAACTAAGAAGGATCCTATTTCTACTCTAGCTACTAATGGTGCTAGTAAGTAT
GATTTGAGCGCTTCTACAGCTGGTGACCAGGTGACGCTTGACACCGGCGTTGACTCATCA
AGAATCGCTTCAACTGTGATTGATTCTACGCCGTTCTGCATTTTCACCGTCGACAGTGTA
CTTCTCCCTGAGGAGTTGTTCGGGAAATCTCCTTCTCCGGCACCGGGACCTGCACCAGAG
ACTTCTCCGGCACCTGCACCTGAGGGAGCCTCCCCTGGTCCTGCTCCGGAGGCCAGCTCT
CCTTCTCCAATGATGTCTCCTCCGGCGCCGCCCACCTCGTCTCCGGCTGGTGCTCCGGCA
GATGGTCCTGCTGCTGATTCCGAGAACAGTACGGCGAAGAAAAACGCCGGTAACGCTAAC
GCTCCGGCATTGCTGAAGGTTCTGCTTACAGTGTCAGTGTCGGGTTTTGCAGTCATCCCT
AAGGCATCACTTTTTAAACTTCCAAAGAACTAA
>NbFLA4
ATGAGTCGTTCAATTGCTCCCCTCCTTTGTACCTTCCTTCTCTTGGCTGCCACCTCGGCC
TCGGCCTTTAATATCACAAAAATTCTAAGCCAATATTCAGATTACAGCACTTTCAATGAA
CTTCTTTCTAAATCTGGCTTAGCCACTGAAATTAACAAAAGGGCCACAATTACAATCTTA
GCCGTTCCAAATGGTGCAATTGGTGATCTTACCTCAAAATCAGATGATGTTCTCAAGAGA
GAATTATCAACCTATGTGGTATTAGATTACTATGATGTACCGAAACTCAGAAGTATGAAG
GATAAAACAGCTAAAATGACAAATATGTATCAACAATCTGGTAAAGCAGCATATGACCAA
GGTTTCTTGAATGTTACAGCTAAAGATGGTAGTTTTGTATTTGGATCAGCTGTTAAAGGT
GCTCAACGCGATTCGAGGCTTGAAAAATCTGTAATGAATCAGCCTTATAACATCTCAATT
CTTGGAATTTCTCAGCCAATGGTTACACCTGGACTTGATGGAACACTTGCACCAGTTTCA
GCTCCACCACCTAAGGCTAATGCACCATCTTCACCTAAGAGTTCACCATCACCTTCTGAT
GATGATGCAGAGTCCCCTGAAGAAGAAGAAGCAGAGTCCCCTGTTGAAGAAACAGAGGCT
CCTTCTCCTTCTGAGGTTGCCGATTCTCCGGCCAGTTCACCGTCACCGGCCGATGACTCT
CCCCCGGCCGATGTTCAGTCGCCGCCACCGGCTGGATCATCTGCTGAAAAATTGAAGGTT
TCCTTTGGTTTGTTTGTTGTTTTGGCCTCAATGATTGCAGCTTATTAA
>NbFLA5
ATGAATCGTTCTATTGTTGCCCTTCTCTGTTACTTCCTTCTACTAGCCTCCTCAGCCTCA
GCTTTTAATATCACAAAAATTCTAAGCCAATTTTCTGATTATAGCACTTTTAATGACCTT
CTTTCTAAATCTGGCTTAGCCACTGAAATTAACAAAAGGGCCACAATTACAGTTTTGGCC
GTTCCAAATGGTGCAATTGGTGATCTTACCTCAAAATCAGATGATGTTCTCAAGAGTGTT
TTATCAACCTATGTTGTATTAGATTACTATGATATCCCGAAACTCAAAAGCTTAAAGGAC
AAAACTGCAAAAATGACAACAATGTACCAACAATCTGGTAAAGCAAGATTTGACCAAGGT
TTCTTGAATATGACAGCTAAAGATGGTAGTTTTGTATTTGGATCAGCTGTTAAAGACGCT
CAACGCGATTCAAGGCTCGAAAAATCTGTAATGAATCAGCCTTATAATATTTCAGTTCTT
GGAATTTCTCAGCCATTTGTTACACCTGGACTTGATGGAACACTTGCACCAGTTTCAGCT
CCACCACCTAAGGCTAATAATGCAACATCTGCACCTAAAAGTTCGCCACCTGCTTCTGAT
GATGAAGCAGAGTCCCCTTCCGAAGAAGCTGAGTCCCCTGCTTCTGAAGAAACAGAGGCC
CCTTCTCCTTCTGAGGATGCCGATTCTTCGGCTAGTTCTCCCCCGGCTGATTCGCCACCG
GCTGACGCTCAGGCGCCACTACCGACAGGATCATCTGCTGGGAAATTGAAGGTTTCCTTT
GGTTTGTTTGGAGTTTTGGCATCAACGGTTGCAGCTTTTTAA
>NbFLA6
ATGGATTCCCAGATCTATGGCTTCTTGTTTACTTTGATTCTCTTCTTCTC
CATTACAGGTGCTGCATTGCAAGAGAACCCATCTGCCAAACATCAAATTT
CAGCTCCTCAGATCAACTCAAACTCAGTTCTTGTAGCCCTTTTGGATTCC
CACTACACTGAACTCTCTGAGCTAGTAGAAAAAGCCCTCTTGCTTCAAAC
CCTTGAAGAAGCTGTCACCAAACACAATATCACCATTTTCGCACCCAAAA
ACGAAGCTCTTGAACGCGATTTAGATCCCGAGTTCAAACGTTTCTTGCTT
GAACCCGGGAACCTCAAATCCCTTCAAAAGCTTCTCCTATTTCACATGAT
TCCCACTCGCATTCAGTCCCTCCATTGGCCTAAAACAGAGCTCAAACCCC
GCCATCACTCCACTCTCTGCCCCGGAGACGAGCGTATCTCTGTTTTAAGA
AAATCTGGAGATAGAATGGTAAGCATGGCAAAGGTTATTCGCGCAGATGA
TATTATTAAACCGGACGGAATAATCCACGGGATAGAACGCGTCTTGATAC
CCAAATCAGTTCAACAAGATTTCAACACGAGAAGAAGCCTTCGTTCAATT
TCAGCTGTATTACCTGAAGGAGCACCAGAAGTAGACCCAAGAACAAACAG
ATTGAAGAAGAAGCCCACCCCAGTACCCGCTGGAGCACCACCGGTATTAC
CCATTTACTCTGCTATGGCACCAGGCCCATCACTAGCTCCAGCACCAGCT
CCAGGACCAGGTGGACCCCACCACCACTTCGACGGTGAAAGCCAAGTAAA
AGATTTCATCCAAACTCTATTGCATTACGGTGGTTACAATGAATTAGCAG
ACATTCTCGTAAATCTTACATCCTTAGCTACCGAAATGGGGAGATTAGTG
TCCGAAGGCTACGTTTTAACTGTTTTAGCACCTAACGATGAAGCGATGGC
GAAATTAACGACGGATCAGCTGTCCGAACCGGGTGCGCCGGAGCAGATAA
TGTATTATCATTTAATACCGGAGTATCAAACGGAGGAAAGTATGTACAAT
GCCGTGAGGAGATTTGGGAAAGTGAAGTATGATACTTTAAGATTGCCGCA
TAAAGTTGTTGCTCAAGAAGCTGACGGTTCTGTGAAATTTGGGGTTGCTA
AAGGGTCGGCGTATTTGTTCGACCCGGATATTTACACCGACGGCAGGATT
TCCGTTCAGGGAAGAAGCTGA
>NbFLA7
ATGAATCGTTCCATTGTTGCCCTTCTCTGTTACTTCCTTCTATTAGCCTCCTCAGCCTCA
GCTTTTAATATCACAAAAATTCTAAGCCAATTTTCTGATTATAGCACTTTTAATGACCTT
CTTTCTAAATCTGGCTTAGCCATTGAAATTAACAAAAGGGCCACAATTACAGTTTTGGCC
GTTCCAAATAGTGCAATTGGTGATCTTACCTCAAAATCAGATGATGTTCTCATGAGTGTT
TTGTCAACCTATGTTGTATTAGATTACTATGATATCCCAAAACTCAAAAGCTTAAAGGAC
AAAACTGCAAAAATGACAACAATGTACCAACAATCTGGTAAAGCAAGATTTGACCAAGGT
TTCTTGAATATGACAGCTAAAGATGGTACTTTTGTATTTGGATCAGCTGTTAAAGACTCT
CAACGCGATTCAAGGCTCGAAAAATCTCCATTTGTTACACCTGGACTTGATGGAACACTT
GCACCAGTTTCAGCACCACCACCTAAAGCTAATAATGCAACATCTTCACCTAAGAGTTCA
CCACCTGCTTCTGATGATGAAGCAGAATCCCCTGCTGAGGAAGCAGAGTCCCCTGTTTCT
GAAGAATCAGAGGCCCCCGCTCCTTCTAAAGATGCCGATTCTTCGGCTAGTTCGGCCTCG
GCTGATGCGTCACCGGCTGACGCTCAGGCGCCACCACCCGCAGGATCATCTGCTGGGAAA
TTAAAAGTTTCCTTTGGTTTGTTTGTTGTTTTGACATCAATGGTTGCAGCTTTTTGA
>NbFLA8
ATGGGCTACTCTATTGTTTTCATTGTCTCTAGTCTACTTTTACTCCTTCAATTGTCAACT
GTAGCCGGGAAAGGCAAAGCTATAATTGGATCTCCGAGCCTAGCTCCAGCACCAGCACCG
GCACCAGGTCCCGAATACACAAACCTAACAGACTTACTCTCTGTTGCTGGCCCTTTCCAC
ACATTCCTTAACTACCTTGAATCGACAAAAGTCATCGATACATTCCAAAGCCAAGCCAAT
GACACAGAAGAAGGGATCACACTCTTTGTTCCCAAAGACTCCGCCTTTGCTTCACTCAAG
AAGCCTTCCCTTTCCAAGCTCACCCCAGATCAACTCAAATCCCTTTGCCTTTTCCATGCA
TTGCCACATTACTACAGTCTAGCCGACTTCAAGAACCTTAGTGACATGAGCCCTATTAAT
ACCTTTGCTGGAGGAAATTTATATTCCTTGAATTTCACCGATGATTCAGGGACCGTTCAC
CTTAACTCAGGATGGTCTAGAACTAAAGTTAGTAGCGCTGTTCGGACCGCTTTTCCAGTT
GCTGTGTATCAGGTGGACAAAGTACTTCTTCCTGAAGCCATTTTCGGAACAGATTTACCT
CCAATGCCAGCACCAGCACCAGCGCCAGAAACAGATATCACCCCTACTGCTGATAGTCCA
GCTGCGGATCAAACAGGAAAAGCTAGAGCTGCAGCCTCTCCAGATTCTTCATCGCCATCG
GCTTCTCACGGGAGGATGAGCTGGGGCATTTTGAATCATTTGGTTTTGGCAATTGCTGGT
GGATTCTTGATGTTCTTATTGTAA
>NbFLA9
ATGGATTTTCAGATCTATGGCGTTAGCAATCCCTTCATTTTCACTGTCATACTGCTTTTC
TCCATTGCAACTGCCACATTGCAAGAAAATCCAAATGCAACATTTGCAAAACCCACAACA
TCAGCACCCCAAATCAACTCAAATTCCATTCTTGTAGCTCTTTTGGATTCTCACTACACT
GAGCTATCTGAGCTAGTTGAAAAAGCCCTTTTGCTTCAAACACTTGAAGAAGCTGTTTCA
AAGCATAACATTACCATTTTTGCCCCTAAAAATGAGGCTCTTGAACGTGATTTGGACCCC
GAGTTCAAGCGTTTCTTGCTTGAACCTGGGAATCTTAGGTCGTTGCAAAATCTGTTGTTG
TTTCATATGATTCCCACTCGCATTGTTTCCAACCAATGGCCGGCGCGTGTGCACGCTACC
TTGTATCCCGGAGATGAGAATGTAAATGTTGTGCAGACGAACGGTGAGAAAATGGTGAGC
AGCGCAATGATTATTAAACAGGACGATATTGTCAAACCCGACGGTGTAATTCACGGTATT
GAGCGCGTGTTAATACCCAAATCAGTTCAGCAAGATTTCAACAACCGCAGAAGCCTCTGG
TCAATCTCCGCCGTGCTTCCCGAAGGAGCACCGGAAGTTGACCCGAGGACTCACCGGTTG
AAGAAACCTGCACCTGTCCCCGCTGGCGCACCACCTGTGCTGCCAGTGTATGATGCACTA
GCTCCCGGGCCATCTTTGGCCCCAGCACCAGCTCCTGGTCCAGGTGGACCCCACCACCAC
TTTGATGGTGAAAGTCAAGTAAAAGATTTTATTCAAACACTCCTCCATTATGGAGGTTAC
AATGAATTAGCAGACATTCTTGTGAATCTAACATCATTGGCTACAGAAATGGGTAAATTA
GTATCAGAGGGGTATGTTTTAACTGTTCTGGCGCCCAATGATGAAGCGATGGCTAAGCTG
ACGACTGATCAGCTTAGCGAACCAGGGGCACCAGAACAGATAATGTATTACCATATAATA
CCGGAGTATCAAACGGAGGAAAGTATGTATAATGCAGTGAGGAGATTCGGGAAAGTGAAG
TATGATACATTGAGGTTACCACATAAAGTTGTGGCTGAAGAGGCTGATGGTTCAGTGAAA
TTTGGGGCAGGTGAAGAAGGTGCATATTTGTTTGATCCTGATATTTATACTGATGGAAGG
ATCTCTGTGCAAGGAGTTGATGGTGTTTTGTTTCCTATTGAGGAAATTAAGGTGGCTCCT
GTAGCTGCTCCTGTTGCTAAGGTTGTTGCAAAGCCAAGAAGAGTTTTTAGGAGGGCTTTG
TTGATGGTGATGGTAAACATAAAGGGAAGGAGAATTGCTTTGCATTGGAATAGAACCTAA
>NbFLA10
ATGGCATCCACTATAGCCACTGTAGTAATTTTTCTAGCCGTCCTTTTCCCATATTGTTCA
TGTGAGACTCAAAGCATTCAGATCAGTAAAATCAAACCTTCTGCTGCTAAATCTGAATCT
CCTGCTCCAGTGGCGGCAGCACCCCAAGTGAGTTTCACCTCTGCAATGTCAGCTCACGGA
TGCAAAATCTTCGCCGACATTTTACTTGCTTCACCTGCTGAAAAGACATACGAGGATAAT
GTCCAAGGTGGTCTAACCATTTTTTGCCCAACTGACGATGCTATGAAAGACTTTGCTCCT
AAGTTCAAGAACTTAACTGCTGCCGGGAAACAGTCCGTTCTTGAATATCATGGTGTTCCA
GTTTACCAATCGTTGTCGAGTTTGAGAACAAGTAACGGTTTAATGAACACGTTAGCTACT
GACGGTGCTAATAATTACGATTTCGTTGTTCAAAATGACGGCCAAGATGTTACACTGAGG
ACCAAAATCGACACGGCGAAAATTACAGGAACTGTAATTGATAAACAGCCGTTGGCGATT
TTTTCAATTGATAAGATTTTGGAACCTAAAGAATTGTTCAAGGGTTCTCCGACTCCTGCT
CCAGCACCAGCTCCGATAGCTGAGTCCCCCAAGCCGGCGGGANGGGAGGGAGGGAGGGAG
AAAATGCAGCTTCAGATGGCATCCACTACAGCCACTGTAGTTATTTTTCTAGCCGTCCTT
TTCCCACACTGTTCATGTGAGACCCAAAACACTCAGATCAGTAAAATCAAACCATCTGCT
GCTAAATCTGAATCTCCAGCTCCAGAGGCAGCAGCACCCCAAGTGAGTTTCACCTCTGTA
ATGTCCGCTCACGGATGCAAAATCTTCGCCGACATTTTACTAGCTTCACCTGCTGAAAAG
ACATACGAGGATAATGTCCAAGGTGGTCTTACCATTTTTTGTCCAACCGACGATGCAATG
AAAGACTTTGCTCCTAAGTTCAAGAACTTAACTGCTGGTGGGAAACAGTCCGTTCTTGAA
TATCATGGTGTTCCAGTTTATCAATCGTTGTCGAGTTTGAGAACAAGTAACGGTTTAATG
AACACGTTAGCTACTGACGGTGCTAATAATTACGATTTTGTTGTTCAAAATGACGGCCAA
GATGTTACGTTGAGGACCAAAATCGACACGGCGAAAATTACAGGAACTGTAATTGATAAA
GAGCCGTTGGCGATTTTTTCGATTGATAAGGTTTTGGAACCTAAGGAATTGTTCAAGGGT
GCTCCGACTCCTGCTCCAGCACCAGCTCCGATAGCTGAGTCCCCCAAGCCGGCGTTAAAG
AAACATAAATCCCCTCCGGCGCCTGCTTCTCCGGCGGATTCCCCGTCGGATGGTCCCACC
GACGATGTCGCGGATTCGAAGGCAGATAAGAACGGCGCGTTTAGATACAATGCTGGTGCA
CTGGTGGTCCCTGTTTTGTGTATTTGGTTCGGCCATCTGTTGCTGTAA
>NbFLA11
ATGGCTAGTTCTGGTTGTCAAGGCCTATTCTTTGTAGTTCTCTCAATAATTCTTGCTCTC
ACAGCAATTACCACCAGCATGCATTCAAGAACATCAACAAAAAACTCAAATCCATCTCAT
CAATTCACCAAACACGCCCTTGCAATGAACGCTTCTAAAGCTCTTCGAAATCGAGGTTTC
AACATCTTAGCTACTCTCCTTCAAATCTCTCCTGAAATCTTCCTCTCCACTCCTCAATCC
ACTATTTTTGCTGTCCAAGATTCCGCCATTTCCAAGCTCTCTATCCCTTCTTGGGCAATG
AAACAGCTCCTTCAGTACCACACTTCCCCTTTCAAACTCCCTTTTCAACAACTGCTGAAA
GAGTCCAAAGGAAGTTGCTTAACAACCCTTTTATCTCCAAAAAAAATTGCTATCACAAAA
ACTGATTATAAACACAAGTCTGTTGAGATAAACAATGTGTCAGTTTCTCATCCTGATTTG
TTTCTTGAAGAAAGTCTATTAATACATGGAGTTACTGGAACTTTTACTGAGTTGGATTTT
CATGGACTGGACGAACACAGTGATATTATTCAATCACCTATTTGTGAGAACCAGATATCA
AATGCAAGTAAAACTGATCTCAAGAACTTGGTTGACTGGCCAAGAATCATTAAATTACTC
AGCTCCAAAGGATATGTTTCTTTTGCAATTGAGTTGCATTGTGTTCTTGATGGGATTATT
CAAGATTCCACAAATTTAAGCTCTGCAACAATCTTTGCTCCACCAAATTTGGGATTTTTA
ACATCCCCTTCTCCATTGCTAGAAAGAATTGTAAGGATTCATATGTTGCCCCAGAGGTAC
ACTTACATGGAACTGGCTTTCTTGCCTGACCGTTCACCCCTACAGACACTGGTTCCAGGC
CTAAATGTTACCATTTCTAAGAGCAATTTTTCGCGTATCTTGACCATTGATGGCGTGGAG
ATTACAGCGCCAGATGTTTTCGTGTCCAACACGTTCATCATCCATGGGATTTCTCGGGCT
TTTGAGTTGGAAGAGCTATCCATTTCATTCAGATAA
>NbFLA12
ATGATGAGCTATCTCGTTTTCTCTGTTTCACTCCTTTTAATTTTCCTCCATTCTTACACC
TTGACTCTAGCCCAAACTTCTGCCACGGCTCCAGCTCCATCTGGTCCAACCAACATCACA
AAAATACTCGAAAAAGCCGGTCAATTCACCACATTTATCCGGCTCTTAAAAACCACACAA
GCCGGTGATCAAATCAACACACAATTAAATAATTCGAAACAAGGAATGACTGTTTTTGCA
CCTACTGATAACGCATTCTCGAGCTTAAAAGCTGGCACTCTGAATTCTCTAAGTTCTCAA
CAACAAGTTTCGCTAGTGCAATTTCATTTACTTCCCAATTTTATTTCAATTTCACAGTTT
CAAACTGTGAACAATCCGTTAAGGACACAAGCTGGTGACAATAGTCCCGGCGATTTTCCG
TTAAATGTAACGACTTTAGGAAACCAAGTGAATGTGTCAACTGGCATTGTTGATGCTACT
GTGGCTAATACGATTTACACTGACGGTGAGCTTGCAGTTTATCAAGTGGATAAAGTGCTG
CAACCTTTGAATATTTTTGCTTCTCCTGCGCCGGCAACGGCACCGGCCCCGGCGACGTTG
AATTTAAAAAAGAAATCTCCGGCAGTGTTGAGTCCCATCTCCGGCAGTGATGATGCGGTG
GTAGATGATTCTGGTGCTGGTGGAGTTAACGTGCATGGCGTGGCTGTGTTGGGACTTGGA
GTTTTCTTGTTTGCCTTTTGGTTGTGA
>NbFLA13
ATGGCCGCATTATTCTTCTTCATTATTTTCAGTTCAGTTCTCTCATTTTTCACTTCACAA
TCCACCATCCCACCACCACCTCCACCGCCGCAATCCCTCTTAGACGCCGCTGAAACACTC
TCAAACTCCGGCTATGTTTCCATGTCACTCACTCTCGAACTCATCTCTGATACTATACTC
TCACGCGCCACCAAACACTCTCTCTCACCTTCCGCTCTCACAATCTTCACTCCACCTGAT
TCCTCTTTCGTTAACTCCGGTCAACCCTCTCTCTCTCATCTTCTCCTCCATTTCTCTCCT
CTTTCACTTTCCCTCTCTTCACTTCAATCCCTCCCTTTTTCCTCCAAAATCCCTTCTCTC
TCCCCCTCCAGCTCACTTTACATCACGAGCTTAGCTACTGATCTTCAAATTTCAATAAAC
AACATCAAAGTCGTTGGGTCTCCGATATACGATGACGGGTACGTTGTCGTTTTTGCAATT
GAAGATTTCTTCATCCAAAATTTCACCCGCCCGAATACAAATCAAACCCCGAATTTCAAA
CCAAGTCCTCAGTGTATCACATTTGATCCATTTTCTCGGTTTTATGAGGTGTCGTTGATG
TTGAAGTCAAAGGGTTATTTGATTATGGCTTCGTTTTTGGAATTACAGTTAATTGGGTTT
TTGAAAAGTAATAATAATGATTCACCGCCGTTAAAGTTGACGGTGTTTGCACCAATGGAT
GACGCGATTGTTGGGTACGCAGGGGACTTTTCTGAGTATCAGCAGTTATTTTTGAGGCAC
TTAGTGCCGTGTGTTTGGTACTGGACTGATTTGAATAATGGAACTGAGATTAAGAATTAT
GTTAGCGGGTTTAATATGATGATTAAGAAGGTAAATGACGTGGCGTTTGTTAATGGGATG
GAAATTACGTATCCGGATTTGTATTATAATGAATGGCTTGTTGTGCATGGGTTGCAGAGT
GTAATTCCTTTACCTGATGAGATTGATGAAGAAATGGGTGAAAATTTTCCTATCGGTGAA
AGTAATGATGCGGTAAATCTTGATGTTTCTATGGCTCCTGACCACAGTGAATTTTGA
>NbFLA14
ATGGCATCCACTATAGCCACTGTAGTAATTTTTCTAGCCGTCCTTTTCCCATATTGTTCA
TGTGAGACTCAAAGCATTCAGATCAGTAAAATCAAACCTTCTGCTGCTAAATCTGAATCT
CCTGCTCCAGTGGCGGCAGCACCCCAAGTGAGTTTCACCTCTGCAATGTCAGCTCACGGA
TGCAAAATCTTCGCCGACATTTTACTTGCTTCACCTGCTGAAAAGACATACGAGGATAAT
GTCCAAGGTGGTCTAACCATTTTTTGCCCAACTGACGATGCTATGAAAGACTTTGCTCCT
AAGTTCAAGAACTTAACTGCTGCCGGGAAACAGTCCGTTCTTGAATATCATGGTGTTCCA
GTTTACCAATCGTTGTCGAGTTTGAGAACAAGTAACGGTTTAATGAACACGTTAGCTACT
GACGGTGCTAATAATTACGATTTCGTTGTTCAAAATGACGGCCAAGATGTTACACTGAGG
ACCAAAATCGACACGGCGAAAATTACAGGAACTGTAATTGATAAACAGCCGTTGGCGATT
TTTTCAATTGATAAGATTTTGGAACCTAAAGAATTGTTCAAGGGTTCTCCGACTCCTGCT
CCAGCACCAGCTCCGATAGCTGAGTCCCCCAAGCCGGCGGGAAAGAAACATAAATCCCCG
CCGGCGCCTGCTTCTCCGGCGGATTCCCCGGCGGATGGTCCCACCGGCGATGTCGCGGAT
ACGAAGGCAGATAAGAACGGCGCGTTTAGATACAATGCTGGTGCACTGGTTGTCCCTGTT
TTGTGTATTTGGTTTGGCCATTTGTTGCTGTAA
>NbFLA15
ATGGGCTACTCTATTGTTTTCATTGTCTGTAGTTTACTTTTAGTCCTTCAATTGTCAACT
GTAGCCGGGAAAGGCAAAGGTATAATTGGATCTCCGAGCCTAGCTCCGGCACCAGCACCA
GCACCAGGTCCTGAATACACAAACCTAACCGACTTACTCTCCGTTGCTGGCCCTTTCCAC
ACATTCCTTAACTACCTTGAATCGACAAAAGTCATCGATACTTTCCAAAGCCAAGCCAAC
GACACAGAAGAAGGGATCACACTCTTTGTTCCCAAAGACTCAGCCTTTGCTTCACTCAAG
AAGCCTTCCCTTTCCAACCTTGCATCAGACCAACTCAAATCCCTTTGCCTTTTCCATGCG
TTGCCACATTACTACAGTCTAGCCGACTTCAAGAACCTTAGTGACATGAGCCCTATTAAT
ACCTTCGCTGGAGGAAATTTATATTCCTTGAATTTCACTTATGATTCAGGGACTGTTCAC
CTTAACTCAGGATGGTCTAGAACTAAAGTTAGTAGCGCTGTTCGGGCCACTTTTCCAGTT
GCTGTTTATCAGGTGGACAAGGTACTTCTTCCTGAAGCCATTTTCGGAACAGATTTACCT
CCAATGCCAGCACCAGCACCAGCGCCAGAAACAGATATCGCCCCTACTGCTGATAGTCCA
GCTGCTGATCAAACAGGAAAAGCTAGAGCTGCATCCTCTCCAGATTCTTCATCGCCATCG
GCTTCTCACAGGATGATGAGCTGGGGCATTTTGAATCATTTGGTTTTGGTAATTGCTGGT
GGATTCTTGATGTTGTTATTATAA
>NbFLA16
ATGGATTCCCAGATCTATGGCTTCTTGTTTACTTTGATTCTCTTCTTCTCCATTACAGGT
GCCACATTGCAAGAAAACCCATCTGCCAAACATCAAATGTCAGCTCATCAAATCAACTCA
AACTCAGTTCTTATAGCCCTTTTGGATTCCCACTACACTGAACTCTCTGAGCTAGTAGAA
AAAGCCCTTTTGCTTCAAACCTTAGAAGAAGCCGTCACCAAACACAATATCACCATTTTC
GCACCCAAAAACGAAGCTCTTGAACGCGATTTAGATCCCGAATTCAAACGTTTCTTGCTT
GAGCCTGGGAATCTCAAATCCCTTCAAAAGCTTCTCCTCTTTCACATGATTCCCACTCGC
ATTCAGTCCCTCCATTGGCCTAAAACTGAGCTCAAACCCCGCCATCACTCCACTCTCTGT
CCCGGAGACGAACATATCTCAGTTCTACGAAAATCTGGAGATAGAATGGTGAGCATGGCA
AAAGTTATTAGCGTAGATGATATTATTAAACCGGACGGAATCATCCACGGGATAGAACGC
GTCTTAATACCCAAATCAGTGCAACAAGAATTCAACACGAGAAGAAGCCTTCGTTCGATT
TCTGCTGTATTACCAGAAGGAGCACCAGAAGTAGACCCAAGAACAAACAGATTGAAGAAA
AAGCCAACAATCCTAGTACCCGCTGGAGCACCACCAGTATTACCCATTTACTCCGCCATG
GCACCAGGCCCATCACTGGCTCCAGCACCAGCACCTGGACCAGGTGGGCCTCACCACCAC
TTCGACGGTGAAAGTCAAGTAAAAGATTTCATCCAAACTCTATTGCATTATGGTGGTTAC
AATGAATTCGCAGACATTCTCGTAAATCTTACATCCTTAGCTACGGAAATGGGGAGATTA
GTGTCCGAAGGGTACGTTTTAACTGTTTTAGCACCTAACGATGAAGCAATGGCGAAATTA
ACGACGGATCAGCTGTCCGAACCGGGTGCGCCGGAACAGATAATGTATTATCATTTGATA
CCGGAGTATCAAACGGAGGAAAGTATGTATAATGCCGTGAGGAGATTTGGGAAAGTGAAG
TATGATACTTTAAGATTGCCGCATAAAGTTGTTGCTCAAGAAGCTGACGGTTCTGTGAAA
TTTGGGGTTGCTAAAGGGTCGGCGTATTTGTTCGACCCGGATATTTACACCGACGGCAGG
ATTTCCGTTCAGGGTATTGACGGAGTTTTGTTTCCGGTTGAAGAAATTAAGGCTGCTCCT
GTAGCTGCCCCTGTTGCTAAAGTTGTTGCCAAACCAAGAAGAGTACATGGAATTGAACAC
TTGAGTGGTGACGGTGGGGATTATTGA
>NbFLA17
ATGGATTTTCAGATCTATGGCGTTAGCAATCTCTTCATTTTCTTTGTTATACTCCTTTTC
TCCATCGCAACTGCTACGTTGCAAGAAAACCAAAATGCAACATTTCTAAAACCCACAACT
TCAGCACCCCAAATCAATTCAAACTCCATTCTTGTAGCTCTTTTGGATTCTCACTACACT
GAGCTATCTGAGCTAGTTGAAAAAGCCCTTTTGCTTCAAACACTTGAAGAAGCTGTTTCT
AAACACAACATTACCATTTTTGCCCCTAAAAATGAGGCTCTTGAACGTGATTTGGACCCG
GAGTTCAAGCGTTTCTTGCTTGAACCTGGGAATCTTAGGTCGTTGCAAAATCTGTTGCTG
TTTCATATGATTCCCACTCGCATTGTTTCCAACCAATGGCCCGCGCGTGTGCACGCGACC
TTGTATCCTGGAGATGAGAATGTAAATGTTGTGGAGAAGAACGGTGAGAAAATGGTGAGC
AGCGCAATGATTATTAAACAGGACGATATTGTCAAACCCGACGGTGTAATTCACGGGATA
GAACGCGTCTTGATACCCAAATCAGTTCAACAAGATTTCAACACCCGTAGAAGTCTCCGG
TCAATCTCTGCCGTGCTGCCGGAAGGTGCACCGGAGGTTGACCCGAGAACCCACCGGTTG
AAGAAACCCGCACCCGTACCAGCTGGCGCACCACCAGTGCTGCCAGTTTACGATGCACTA
GCTCCCGGGCCATCTCTGGCCCCAGCGCCAGCTCCCGGCCCAGGTGGACCCCACCATCAC
TTTGATGGTGAAAGTCAAGTAAAAGATTTTATTCAAACACTCCTACATTATGGAGGTTAC
AATGAATTAGCAGACATTCTTGTGAATCTAACATCATTGGCTACAGAAATGGGTAAATTA
GTATCAGAAGGGTATGTTTTAACTGTTCTGGCGCCCAATGATGAAGCGATGGCTAAGCTG
ACGACTGATCAGCTTAGCGAACCCGGGGCGCCAGAACAAATAATGTATTACCATATAATA
CCGGAGTATCAAACGGAGGAAAGTATGTATAATGCAGTGAGGAGATTTGGGAAAGTGAAG
TATGATACATTGAGGTTACCACATAAAGTTGTGGCTGAAGAAGCTGATGGTTCAGTGAAA
TTTGGGGCAGGTGAAGAAGGAGCATATTTGTTTGATCCTGATATTTATACTGATGGGAGG
ATCTCTGTGCAAGGAGTTGATGGTGTTCTGTTCCCTATTGAGGAAATTAAGGCGGCTCCT
GTAGCTGATCCTGTTGCTAAGGTTGTTGCAAAGCCAAGAAGAGTTTTTAGGAGGGCTTTG
TTGATGGTGATGGTAAACATAAAGGGAAGGAGAATTGCTTTGCATTGGAATAGAACCTAA
>NbFLA18
ATGCAGCTCCGGTCAGCCGCCGCCTTGGCTGCGGTGGTTCTTTCATTAGCTCTTTTGCTT
TTACCCAATGCAACTGAAGCTCACAACATCACAAAGATTCTAGCAAAATACCCACAATTT
TCAACATTCAACCATTACTTAACTGAAACCCATCTCGCCGCCGAGATTAACAACCGTGAA
ACCATCACCGTCTGCGCCGTCGACAATGCCGGCATGGCGGAGCTACTATCCAAACACCTC
TCAATCTACACTATAAAAAACGTCATTTCACTCCATGTCCTTTTAGACTACTTCGGTGCT
AAGAAACTCCACCAAATCACTAACGGCACTGCTTTAGCCGCCACTATGTTTCAAGCCACC
GGTTCAGCTCCCGGTTCGACCGGGTTCGTCAACATAACAGATCTCAAAGGCGGTAAAGTC
GCATTCGGGCCGGCTGAAAACCACGGTAATCTTCCGGCGACATTTGTCAAAGCCATCGAC
GAAATACCGTATAATATTTCCGTTATTCAGATCAGTACGATGTTGCCGTCGGCTGCGGCT
GAAGCTCCAACACCAGAACCGAGTCAAATGAATATCACTTCATTAATGTCGGCTCATGGC
TGTAAAGTATTTGCTGAAACTTTATTATCTTCACCAGCTGAGAAGACATTTGACGACAAT
GTTGACGGCGGATTAACGGTATTTTGCCCTGGAGATGACGCAATGAAGAATTTTGCTCCT
AAATTTAAGAATCTGACGGCGGCAGGAAAGCAATCTTTGCTTGAGTATCACGGAGTGCCG
GTTTATCAATCTATGGACAGCTTGAAATCCAACAATGGCGTAATGAACACGTTAGCTACT
GACGGATCTAAGAAGTACGATTTCGTCGTACAAAATGACGGTAACGTTGTGACTTTGAAG
ACGAAGATCGTGACGGCGAAGATTACCGGAACTCTAATTGACGAACAGCCGTTGGCTATA
TTTACTATTAATAAGGTTTTGATGCCGAAGGAATTGTTTAAGACTGCACCTGCGGATACT
CCGGCGCCGGCGCCATCACCTGAAGCTGATGCACCGTCGCCTAAAGGATCTAAGAAGAAG
AAACACAAGGCGGCCCCGGCGGCTGATACTCCGGCGGATTCACCGGCGGATGGTCCTAGT
GATGACGTTGCCGACTCGACGGCGGATGGTAACGGCGCGTTTAGTTACAGTGTCGGTGGA
CCAGTGGTCGCCGGCGTTTTGAGTATGTGGTTTTTCTTTGTATTGCTGTAA
>NbFLA19
ATGAAGTTCTCGCCGGCGGCACCACTCTCCCTCTCTTTCCTCCTGCTCCTACTCTTCTCC
GCCACCACCTCGGCTCACAACATCACTAAAATCCTCGCCAAACATCCCCAATTCTCGACC
TTCAACCATTACTTAACCGTCACACACTTAGCCGCAGAAATCAACCGCCGACAAACCATC
ACCGTCTGCGCCATTGACAATGCCGCCATGAACGAACTCCTCGAAAAACACCTCCCTACT
TACACACTCAAAAACGTCCTTTCCCTTCACGTATTCGCCGATTACTTCGGCGCCAAGAAA
CTTCACCAACTTACAAAAGGCAGTACCCTAACCGCCACCATGTTCCAAGCCACTGGTGAA
GCTCCGGGAACCTCCGGTTACATCAACATCACCAACATGAAAGGCGGCAAAGTAGGTTTC
GCAAATGAAGATAACGACGGCCATTTCACCGCTACGTTCGTTAAAACCGTACTAGAAATG
CCTTACAACATTTCAGTTATTCAAATTAGCCATGTTTTAACTTCAGCCGCCGCCGAAGCT
CCTGTTGCAGCGCCCAGTGACTTAAACATCACAACCCTAATGTCCGAACAAGGATGCAAA
GCCTTTTCCGATTTACTAAAATCCCATCCAGATGTTTCAAAAACATTTGCAGAAAATGTA
GAAAGTGGATTAACAGTGTTTTGTCCTACAGATGGAGTTTTAAACGGTTTCATGCCGAAA
TTCAAGAAGTTGACTAAAGATGGTCAAGCTTCTTTATTATTATACCACGGTATTCCCGTT
TACAATTCTTTAGGTATGTTGAAATCCAACAATGGGTTAATGAACACTTTAGCTACTGAG
GGAAAAAATAAGTACGACTTCACTGTACAAAATGATGGAGATGACGTTATGTTAAAGACC
AAGGTTGTTACAGCGACAATATCTGGAACATTGTACGATGAGGAACCATTGTCGGTTTAT
AAAGTTGATAAAGTTTTGTTGCCACGGGAACTGTTTAAAGCAGTAGCAGAAGAACCAGCA
CCTGCGCCAAAGGGTTCGAAGAAGAAGAAGAGTAAAAAAGGTGGCGGTGACGATGTAGAG
GACGACAGTGCGCCGGAGCCTAGTCTGGAGGAAGACGATGCTCCGGCGGATGAGTCGGAA
AACTTGAACGGAGCTATTAGTGTGAAAAGTAGTGGGTGGTTGGTTACAGTTGTTTTGAGT
GTTATTTGTGTGGCCTTTATTTGA
>NbFLA20
ATGGCTACCTCATTGCCCCTCACTCTCTTCCTCATCCTCTCCATCATCTCCACCATCAAC
GCCGCCGTCAACTTCACTAGGCCCACCACCAAAACTACTTACACCGCCATCAACTCCACC
ATAGCCACCATCAATACCAACACTACCGACACCGCTGCTGCCGTCAACTCCACCATGCCC
ACCGCGGCCGTCAACTCCTCAATATCTACCGCCAACGCTAACAACTCCACCACCGGTGTC
AAATCCACGATACCCACTACAAATACCACAGCCACCGCCGTTAACTCCACAAGACCCACC
ACCAAACACACCGTCACTGCCGTCAACTTCACAAGACCCACCTACAGAAACAATACCATT
ACCCCACAAGAACTGGACACGCTCCTCATAGCCTTGAGGTACCGCGGTTACCCTCTCTTC
AGCAACGCCATCGACACCTCCGACGTCCAATTACAAATTCTCTCCATAGTAGCCGACACT
TCATCGGCATTCACTATCTTCGCTCCAAAAGACCATTTCCTCTACACCCTCGATATGGCC
TGCGACGCCGATGCTTACGTGGCCGCACTCATGTGCCACATCATCCCTTCTCGCCGACTC
ACCATAACCCAACTCCGCAACCTCACTTCTCCGTATCTCGAGACCCTTTTGCCCCACTAC
AGTATCCTGGTCGGGAAGAGCAAGAGCGACGACGTTTTCGTTACAGTTGATGGAGTTCGG
GTTTCGGATCCGGATCTTTATCTCGGGTCAAATTTTGTTGTTCATGGGTTAGATGGGATT
CTTCTGACCGGGTTTAATATGTACGAGGACACTCTCAGCCACATGGGAAAAGGGTTTTTT
GCTCTGGGGATGGGGGAGCAATTCGCTTCGAATTCTGCAGCGGCGACGCCGAGGAAAGCC
TCCTTCCCTCCGCCGGCGAGGATTGGAGGGTTTTCGAGAACTATGAGGAAGCAACGGAGA
CTGAAGTATCGCCGGATTTGGAGGAGTAATTACAGTGTCCGGCGCAGCCATGACGGTGAT
CGTATAGAAGACGACTTCTAG
>NbFLA21
ATGGCTATTATCACTCAAAATCTCTTTCTCATTCTCATTTCTCTGCCCATTTCCGCCGCA
TCCGCCACTTTTCCCGACTCACTTCCGCCTCTAACTCCATCTCCGATATCTCCTCACGAC
CACACTTCTCTCTTCGCCACTGTTCTCTCTTCTCTCGGATTCCAGCAGCTCTCCACTGCA
GCAACCGCCGCTAATCTCACCACCACCACCACTCCAATCACCGTCTTTGCTCCCGCCGAC
TCTTCTCTCATCACTTGTCCTACTTGCTCCCTCCCTCTTCTCCTTCAGGAGCACTCTGTT
CCTGGCCTTTACCCTCTTCACTTCCTTCGCACTTTAGCCTTCGGTACTAAACTCGAAACC
CTAGCTCCGAATCGTTGCCTTACTGTCACTTTCTCTACTACTACTCGTGACGCGAAGATT
TTCATCAACGGCGTTGAAGTCACTCAGCCGGATCTGTTCAATAATGGCTTGATCCTTATT
TTCATCAACGGCGTTGAAGTCACTCAGCCGGATCTGTTCAATAATGGCTTGATCCTTGTG
CATGGCTTACGTGGCTTCGTTTCGCACCTTTCTCCGCTTTCCTGTAATGTGGAGAGAGTG
AGTTCTCTGTCATTTGATTCGTTTCCTATTCCTAATTCGGTGTCTACAGTGTCCTCAGCA
TCACCTTTCTCTATCATGCGCTTCATGTTAAAGGACTCCATTATCAGGTTGCTTAACAGC
GGTTACAGTATTGTAGCACTGGCGCTGAGGTTGAAGTACGCTGAGCTTTCCGAGCTTAAG
GCGATGACTGTGTTTGCCTTAGACGATGTGTCGATTTTTTCTAGTGGAGGACACGCGTAT
CTCTCGAATTTTAGGTTTCATGTTGTGCCGAATCGGAGGATTATGGCTGGGGAAATGGTG
AGTTTGCCGGCGGGGACAGTGTTGCCGACGATGGACNTTTCATGTTGTGCCGAATCGGAG
GATTATGGCTGGGGAAATGGTGAGTTTGCCGGCGGGGACAGTATTGCCGACGATGGACAG
CGAGGAGAAATTGGTGGTAACTACTGCTGGCGGAGGAGGCGTGTTAGCTCCGATGAAGGT
TAA
>NbFLA22
ATGGCTCAAAAAACTCTTCATCACATTCTTCTATCTTTAATCCCACTTTTCTTTATTCTT
TTTCCACAAATTCAAGCTCAATCTCCAACAGCTCCAGCTCCAGCACCTACAGGACCAATA
GACATTTTTGGGATTCTCAAAAAAGCAGGACAATACAACACATTCATTAAATTCCTTAAC
GAAACACAAGTAGGAATGCAAATCAACAACCAAGTCAACAATTCAAACCAAGGTATGACT
GTTTTTGCACCATCAGACAATGCATTTACCAATCTCCCAGCTGGTACTCTCAACAAACTC
AATGACCAACAAAAAGTACAACTCATTCAATACCATGTACTACCTAAATTTTACAGCTTT
GATGATTTACAAACAGTTAGCAACCCTGTTAGAACACAAGCAACAGGACAAAAAGGTGAG
CCTTTTGGACTTAACTTTACCGGACAAAACAATCAAGTGAATGTATCATCTGGAACGGTA
GAAACAAATATTTATAATGCTATAAGAAAAGATCCTCCTTTGGCTGTTTACCAATTGGAT
AAGGTTTTGATTCCTTTGGCATTTTCTGATGCTAAGACTCCATCTTCTGATGATGCACCT
GCTCCCACTGATGATTCTGCTAAAAGTGGTTCTACTGCTGATAAAACTAAAGCTCAAGAA
CCATCTCCAGCTCCAAATGGTGCTAAAACGATTAATGTTGGAGTATTTGGTTTGATTTCT
GGTGTTTTCTTGTTTTTCATGGGAGCACTTTCTTGA
>NbFLA23
ATGGGTGCACTACACATTTTCCTCTTCACTCTCATGTCCATTACTATTTCCATTCATGCA
CACAACATCACTGAAATCTTAAGCAAATTTCCAGAGTACAGTGAGTTCAACAGTTATCTC
ACACAAACAAAACTCGCCGACGAAATCAACAGCCGTACAACTATCACTGTCTTAGCTTTA
ACCAATGGAGCCATGGCCGACGTTGTCGGCAAGCACCCACTTTCTGTCATAAAAAATATT
CTTTCCCTTCACGTCTTGCTGGATTACTTTGACAACACTAAACTCCACAAGATCTCTGAC
GGCACTACACTTACCACTACCCTTTACCAAACAACTGGTAATGCTAACGGCAACTTGGGT
TCCGTTAACATCACCGATCTTAAAGGTGGTAAAGTGGGTTTCGGTTCAGCTGTTTCACAC
TCACCGTTAGCGTCCACTTACTCCAAATCCGTTAAGCAAATAGAGTACAATATATCTGTG
TTGGAGATTAGTTCTCCGATTATTGCTCCGGGTATTTTGACTGCTCCGGCACCGTCTGCT
TCGGACTTCAACATAACAGCGGCATTGGAGAAAGCGGGATGCAAAACATTTGCTTCGTTG
CTTGTTCAATCTGGGGTTCTTAAAACGTATCAAACTGCCATTGCTACGGGTTTAACTGTC
TTTGCACCAAATGATGAGGCGTTCAAGGGTAAAAAAGTTCCAGATCTGAACAAACTGAAA
AGTGCTGAGGTGGTTTCGCTGTTACAGTATCATGCTGTTCCGAGTTACACTCCTATTGGG
ACTTTGAAAACGAAGAAGGATCCTATTTCTACTCTAGCTACTAATGGTGCTAGTAAGTAT
GATTTGAGCGCGTCTACAGCTGGTGACCAGGTGACGCTTGACACCGGAGTTGACTCGTCA
AGAATCGCTTCAACTGTGATTGATTCTACGCCGTTCTGTATTTTCACCGTCGACAGTGTA
CTTCTCCCTGAGGAGTTGTTCGGGAAATCTCCTTCTCCGGCGCCGGGACCTGCACCGGAG
ACTTCTCCATCACCTGCACCTGAGGGAGCTTCCCCAGGCCCTGCTCCGGAAGCCAGCTCT
CCTTCTCCAATGATGTCTCCTCCGGCGCCGCCTACGTCGTCTCCGGCTGGTGCTCCCGCT
GATGGACCTGCTGCTGATTCCGAGAACAGTACGGCGAAGAAGAACGCCGGTAACGTTAAC
GCTCCGGCATTGCTGAAGGTTCTACTTACAGTGTCAGTGTCGTGTTGTTGTGATATACTT
AATAACATTCCACTTGTGTTGCCATTGGTGGATAGTGTCGTGTGGACTGTGGATAACCTG
GCAGTTTCCAATACCTACCAATGGAACGTTGTGGATGATATGGATTTCAAATATGGTAGT
AGAAGGTAA
>NbFLA24
ATGCAGCTCCGGTCAGCCGCCGCCGTGGCTGCGGTGGTTCTTTCATTAGCTCTTTTGCTT
TTACCCAATGCAACTGAAGCTCACAATATCACAAAGATTTTAGCAAAATATCCACAATTT
TCAACTTTCAACCATTACTTAACTGAAACCCATCTCGCCGCCGAGATTAACAACCGTGAA
ACCATCACCGTCTGCGCCGTCGACAACGCCGGCATGGCGGAGCTACTGTCCAAACACCTC
TCAATCTACACCATAAAAAACGTCATTTCACTTCACGTACTTTTAGATTACTTCGGTGCT
AAGAAACTCCACCAAATCACTAACGGTACTGCTTTAGCCGCCACTATGTTTCAAGCCACC
GGTTCAGCTCCAGGTTCGACCGGGTTCGTCAACATCACAGATCTCAAAGGCGGTAAAGTC
GCATTCGGCCCGGCTGAAAACCACGGTAATCTTCCGGCGACATTTGTCAAAGCCGTCGAA
GAAATTCCGTACAATATTTCCGTCATTCAGATCAGTACAATGTTGCCGTCGGCTGCAGCT
GAAGCTCCAACACCGGAACCGAGTCAAATGAATATTACTTCATTAATGTCGGCTCATGGC
TGTAAAGTATTTGCTGAAACTTTATTATCTTCACCAGCTGAGAAGACATTTGACGACAAT
GTTGACGGCGGATTAACGGTATTTTGCCCTGGAGATGACGCAATGAAGAACTTTTTGCCA
AAATTTAAGAAATTGACGGCGGAAGGGAAGCAATCTTTGCTTGAGTATCACGGAGTGCCG
GTTTATCAATCTATGGATAGCTTGAAATCCAACAATGGCGTAATGAACACGTTAGCTACT
GACGGATCTAAGAAGTACGATTTCGTTGTGCAAAATGACGGTAACGTTGTGACATTGAAG
ACGAAGATTGTGACGGCGAAGATTACCGGAACTCTCATCGATGAACAACCGTTGGCTATT
TTTACTATTAATAAGGTTTTGATGCCTAAGGAGTTGTTTAAGAATGCACCTGCGGAGACT
CCGGCGCCGGCACCGGCACCGGAAGCTGATGCACCGTCGCCTAAAGGATCTAAGAAGAAG
AAACATAAGGCGGCCCCGGCGGCTGATACTCCGGCGGATTCACCGGCGGATGGTCCCAGT
GACGATTTTGCGGATTCGACGGCGGATGATAACGGCGCGTTTAGTTACGGTGTCGGTGGA
CCAGTGGTTGCCGGCGTTTTGATTATGTGGTTTTTCTTTGTATTGCTGTAA
>NbFLA25
ATGACTGTTTTTGCACCTACGGATAACGCATTCTCGAGCTTAAAAGCTGGTACTCTCAAT
TCTCTAAGTTCTCAGCAACAAGTTTCGCTAGTGCAATTTCATTTACTTCCCAATTTTATT
TCAATTTCACAGTTTCAAACTGTGAGCAATCCGTTAAGGACACAAGCTGGTGACACTAGT
CCCGGCGATTTTCCGTTAAATGTAACGACTTTAGGAAACCAAGTGAATGTGTCAACTGGC
ATTGTGGATGCTACTGTGGCTAATACAATTTATACTGACGGTGAGCTTGCGGTTTATCAA
GTGGATAAAGTGCTTCAACCCTTGAGTATTTTTGCTTCTCCTGCGCCGGCATCGGCACCG
GCTCCGGCTCCAGCGACGTTAAATTTAATGAAAAAGTCTCCGGCAGCGTTGAGTCCCAGC
TCCGGCAGTAATGATGCGGTGGTAGATGATTCGGGTGCTGGTGGAGTTAACGTGCATGGG
GTGGCGGTGTTGGGACTTGGACTTTTCTTGTTTGTGTTTTGGTTGTGA
>NbFLA26
ATGAAAAACATGTTCTTGTTCTTGTTCTTTTTGTTGTTGCAATGCATGGGCATTTTGGCT
CAGGCTCCGGCTCCAGCACCAGGTCCACCACCGCCATTAAACGTGACAAAGATCCTCGAC
AAAGCAGGCCAATGTTCAACGTTTATCCGTCTAATACAGAACACACAACAACTCAACGAA
ATCACCTCACAACTCAACAATTCCAACAATGGAATCACAATTAACCGCGAATTTCCAATA
AATATTACTACAACAGGAAGTTCAGTGAATATAACAACTGGTATTGTTAATGCAAGTGTG
TCAAGTACTATATATACTGATAACCAATTAGCTATATATCAAGTTGATCAAGTTCTTCTT
CCATTGAAATTCTTTGTACCTCCTGCACCAGCTCCTGCTCCTACACCAATTAAGCCGAAA
AAGAAAGCCGGGTCCGCGGATTCTTCTTCTGAACCGGCTGTTTCCTTTGCTGCTTCTCTG
GTTCCAAACATGATCTACAAAACCGGTTTTTTGTTCTTCTTTTCTGTTGTGTTTTCTTGG
AGTTTATGA
>NbFLA27
ATGGAACATAACTTAGTGTCAACCTTTCTCTTCTTGCTGCTCCAATGCATTTGCATTTTG
GCTCAAGGTCCAACTCCAGCTCCAATTCCACCACCTACTCGAGCTTCGGCTCCAGCTCCA
GGACCACCTGGTCCGACTAATGTGACAAAGATCCTAGAAAAGGCAGGCCAATGTTCGACA
TTTATTCGATTGTTACAAACCACTCAAGAAATCAGCCAAATAACTTCATTACTAAACAAT
TCCAACAGTATCACTATCTTTGTGCCACCAGATAATGCATTTTTGAGTATGAAAGCCGGG
ACTTTGAATTCGTTTAACGATCAGCAGAAAGCAGAACTGATCAAATTCCACATTCTGCCA
CAATACTTCTCCATTTCTCAGTTCCAAACTGCTAGCAATCCTGTGCAGACACAAGCCGGT
GGAACCAGTAACCGCGAATTCCCAATCAACATAACAACAAATGGCACATCAGTAAACATA
ACTACTGGAATTGTCAATGCAAGTATTTCTAGTACAATTTACACTGATAGCCAATTAGCT
ATTTATCAAGTGGACAAAGTTCTTCTCCCGTTGCAATTCTTTGTCCCTCCTGCACCAGCA
CCTGCTCCTGCACCACCAAAGCCGAAAAAGAAAGATGATTCGTTGGATTCTGACTCTACT
TCTGCTCTATCTTCTGGTGCAATCTCTCTGGTTCCAGATATATTTTGTGCAATCAACTCT
CCCGGCGGACTTGTCTTGTTCTTGGCTGCGCTTTCTTTTGTATATGTGAGCTCATAA
>NbFLA28
ATGGCTAGCTCATCGTTCCTCCCTCTCTTCTTCATCCTCTCCATCATCTCCACCACCAAC
GCCGCCGTCAACTTCACTAGGCCCACCACCAAAGCCACTTCCACCGCCATCAACTCCACA
ATGCCCACCACTAATACCAACACTACCGCCATCGCTGCTGCCGTCAACTCCACCACGCCC
ACCGCGGCCGTCAACTCCTCAATATCGACCGCCAAAGCTAACACCTCCACCACTGGTGTC
AAATCCACGATACCCGCTACAAATACCACTGCAACCGCCGCTAACTCCACCAGACACGCC
ACAAAACCCACCGTCGCCGCCGTCGGCTCCACAAGACCCACCTACGGAAACAATACCATT
ACCCCACAAGAACTGGACACACTCCTCGGAGCCTTGCGACACGCCACAAAACCCACCGTC
GCCGCCGTCGGCTCCACAAGACCCACCTACGGAAACAATACCATTACCCCACAAGAACTG
GACACACTCCTCGGAGCCTTGCGGTACCGCGGCTACCCTCTCTTCAGCAACGCTATCGAC
ACCTCCGACGTCCAATTACAAATGCTCTCCACAGTAGCCGACACTTCATCGGCATTCACA
ATCTTCGCTCCAAAAGACCATTTCCTCTACACACTCGATATGGCCTCCGACGCCGATGCT
TACGTGGCCGCACTCCTGTGCCACGTCATCCCTTCTCGCCGACTCACCATCACCCAACTC
CGCAAACTCACTTCTCCGTATCTCGAGACCCTTTTGCCCCATTACAGTATCCTGGTTGGG
AAGAGCAAGAGCGACGACGCTTTTGTAACAGTTGATGGGGTTCGGGTTTCGGATCCGAAT
CTTTATGTCGGGTCAAAATTTGTTGTTCATGGGTTAGATGGGATTCTTCTGACCGGGTTT
AACATGTACGAGGACACTCTCAGCCATATGGGAAAAGGATTTTTTGCTCCTGAGATGGGG
GAATTCGTTGGTTCTCAAACTGGACGGAATTCTGCGGCGGCGACACCTAAGAAATTGCCG
GCGGCGAATATTGGAAGATTTTCGAGAATTATGAGGAAGCAACGGAGACTGCAGTATCGT
CGGATTTGGAGGAGTAATTACAGTTTCCGGCGTAGCTATGATGGTAGTCGCGGTGATGAT
GATTTCTAG
>NbFLA29
ATGTTATTGTTCTTGTTCTTTTTGTTCTTGCAATGCATTGGCATTTTGGCTCAGGCTCCG
GCTCCAGCTCCAGGTCCACCACCTCCATTAAACGTGACAAAGATCATCGATAAAGCAGGC
CAATGTTCAACGTTTATCCGTCTACTACAGAACACGCAGCAACTCAATGAAATCACCTCA
CAACTAAACAATTCCAACAATGGAATCACAATGTTTGTCCCCACAGATAATGCATTCTTG
AGCATGAAAGCAGGAACTTTAAATTCTTTCACTGATCAACAAAAAGCTGAACTTATCCAA
TTCCATATTCTTCCTACATATTATTCTTTAACTCAATTCCAAACTGCAAGCAACCCTTTA
AGAACACAAGCTGGTGGAACCAGCAACCGCGAATTTCCAATAAATATTACTACAACAGGA
AATTCAGTTAATATAACAACTGGTATTGTTAATGCAAGTGTGTCAAGTACTATATATACT
GATAACCAATTAGCTATATATCAAGTGGATCAAGTTCTTCTTCCATTGAAATTCTTTGTA
CCTCCTGCGCCAGCTCCTGCTCCTACACCTATTAAGCCGAAAAAGAAAGCCGGGGCCGTG
GATTCTTCTTCTGAACCGGCTGTTTCCTCTGCTGCTTCTCTGGTTCCAAACATGATCTAC
AAAACCGGTTTTTGGCTCTTCTTTTCTGTTGTGTTTTGTTGGAGTTTATGA
>NbFLA30
ATGGCTAGTTCTGGTTGTCAAGGCCTGTTCTTTGTAGTTCTCTCAATAATTCTTGCTTTT
ACACCAGTTACCACCAGCATGCATTCAAGAACATCAACAAAAAGCTCAAATCCATCTCAT
CAATTCACCACACACGCCCTTACAATGAACGCTTCTAAATCTCTTCGAAATCAAGGTTTC
AACATCTTAGCTACACTCCTTCAAATCTCTCCCGAAATCTTCCTCTCCACTCCTCAATCC
ACCATTTTTGCCGTCCAAAATACCGCCATTTCCAAGCTCTCTATCCCTTCTTGGGCAATG
AAACAGCTCCTCCAGTACCACACTTCCCCTTCAAGAACTGTTGAAAAAGTCGCAAGGAAC
TCCAAAGGATATGTTTCTTTTGCAATTGAATTGCATTCGGTTCTTGATGGCGTTTTCCAA
GATTCTGCGAATTTGAGGTCTGTAACTATCTTTGCTCCACCAAATTTGGGATTTTTATCA
TCCCCTTCACCATTGCTAGAAAGAATTGTAGGGCTTCATATATTGCCTCAGAGATACACT
TACATGGAATTGGCTTTGTTGCCTGACAATTCATCCCTCAAGACATTGGTTCCAGGCCTA
AATGTTACTATTTCTAAGTGCAATTTTTCGCGTATCTTGACCATTGATAGAGTGGAGATT
ACAACACCAGATGTTTTCGTGTCCAAGACGTTCATCATCCATGGAATTTATCGGGCTTTT
GAGTTGGAGGAACAATCCATTTCATTCTGA
>NbFLA31
ATGGCGAACACTCAAAATCTCCTTCTGGTTCTCATTTCTCTGTCCATTTCCGCCGCATTC
GCCACTTTCCCCGACTTACTTCCGCCGCTAACTCCATCTCCGATGATATCTCCTCGCGAC
CACACTTCTCTCTTCGCCACCGTTCTCTCTTCTCTCGGATTCCAGCAGCTCTCCACTGCA
GCAACCGCCGAAAATCTTACCACCACCACCACTCCAATCACCGTCTTTGCTCCCGCCGAC
TCTTCTCTCATCACTTGTCCTACTTGTTCCCTCCCTCTTCTCCTTCAGGAACACTCTGTT
CCTGGCCTTTACCCTCTTCACTTCCTCCGCACTTTAGCCTTCGGTACTAAACTCGAAACT
CTAGCTCCGAATCGCTGCCTTACTGTCACTTTCTCCACTACTACTCGTGACGCGAAGATT
TTCATCAACGGCGTTGAAGTCACTCAGCCGGATCTGTTCAATAATGGCTTGATCCTTGTG
CATGGTTTACGTGGTTTCGTTTCGCACCTCTCTCCGCTTTCCTGTAATGTTGAGAGAATG
AGTTCTCTGTCATTTGATTCGTTTCCTATTCCTAATTCTGTGTCTACAGTGTCCTCTTCA
TCGTCTTTCTCTATCATGCGCTTCATGCTAAAGGACGCCATTATCAGGTTGCGTAACAGC
GGTTACAGTATTGTAGCACTGGCGCTGAGGGTGAAGTACGCTGAGCTTTCCGAGCTTAAG
GCGATGACTGTGTTTGCGTTAGATGATGTGTCGATTTTTGCTAGTGGAGGACATGCGTAT
CTCTCGAATTTTAGGTTTCACGTGGTGCCGAATCGGAGGATTATGGATGGGGAAATGGTG
AGTTTGCCGGCGGGGACAGCGATGACTGTGTTTGCGTTAGATGATGTGTCGATTTTTGCT
AGTGGAGGACATGCGTATCTCTCGAATTTTAGGTTTCACGTGGTGCCGAATCGGAGGATT
ATGGATGGGGAAATGGTGAGTTTGCCGGCGGGGACAGTGTTGCCGACGATGGACGGCGAG
GAGAAATTGGTGGTAACTACTGCCAGTGGAGGAGGCGTGTTAGCTCCAATGAAGGTTAAT
TACGTGAGGATTGTGAGTTTTGATTTGCTGCATAACAGTAGGATTGTAGTTCATGGAGTG
TCAGTTCCATTTCCTCACATGCATCATCTCACAGCTGATCAGAAAGGCTTTGCTCAGATG
GAACAGTCACGCACACACTGTGATGTTTCTGGAAAAGGTGGGGTGTGTGACGTCATTCAT
GATGATTTTGCGCCAGCTGGCATGCGATCAGTGATGGTGAATAATATGGAAGAGCATGAA
GGTCTCTGA
>NbFLA32
ATGGCTCAAAGAGCTCTTCCTTTCATTCTTCTATCTTTAATCCCACTTTTGTTTATTCTC
TTTCCACAAATTCAAGCTCAATCTCCGACAGCTCCATCTCCAGCACCCACAGGACCAATA
GACATATTTGCAATTCTTAAAAAAGCAGGACAATACAACACATTCATTAAATTTCTTAAC
GAAACACAAGTGGGAATGCAAATCAACAACCAAGTCAACAATTCAAACCAAGGTATGACT
GTTTTTGCACCATCAGACAATTCATTTACCAATCTCCCAGGTGGTACTCTCAACAAACTT
AGTGACCAACAAAAAGTACAACTCATTCAATACCATGTAGTACCTAAATTTTACAGCTTT
GAAGATTTACAAACAGTTAGCAATCCTGTTAGAACACAAGCGACAGGACAAAAAGGTGAG
GCTTTTGGACTTAACTTTACTGGACAAAACAATCAAGTGAATGTCTCATCTGGAGCTGTG
GAAACAAATATTTATAATGCTATAAGAAAAGATCCTCCTTTGGCTGTTTACCAATTGGAT
AAGGTTTTAATCCCTTTGGCATTTACTGATACTAAGACTCCATCTTCTGATGATGCACCT
GCTCCTACTGATGATTCTGCTAAAAGTGGTTCTACTGCTGATAAAACCAAAGCTAAAGAA
CCATCTCCTGCTCCAAATGGTGCTAAGAGGATTAATGTTGGAGTTTTTGGTTTGATTTCT
GGAGTTTTCTTGTTTTGCATGGGAGCACTTTCTTGA
>NbFLA33
ATGAAACACCATATTTTTTCATCTCTTTCACTCCTTTTACTTATCCTCCAATTCTCCACC
TTAGCCCAAGCTCAAACTGCCACAGCCCCACCTCCCTCTGGACCAACCAATATAACAAAA
ATACTAGAAAAAGCTGGCCAATTCACCACTTTAATCAGACTAATGAAAGTCACACAAGTT
GGTGATCAAATCAATACACAACTTAATAATTCTAATCAAGGAATGACTGTTTTTGCACCT
ACTGATAATGCATTTTCTAACCTTAAATCTGCCACTATAAATTCTTTAAGTTCTCAACAG
CAAGTTCAGTTGGTGCAATTCCATGTTCTTCCAAATTTTATTTCTATGACTCAGTTTCAA
ACTGTTAGTAATCCGTTAAGAACACAAGCCGGTGATGCTAGTCCGGGAGATTTTCCGTTA
AATGTGACGACTTCCGGCAACCAAGTGAATGTATCCACCGGTGTTGATGACGCTACTGTG
GCTAACACAATTTACACTAATGGTCAGTTCGCAGTTTATCAGGTTGATAAAGTCCTTCAA
CCTTTCAGTATATTTGCTGCTTCTGCTCCGGCTCCGGCACCGGCTCCGGCTACGCCGAAG
TCAAAGAGAAAGTCTCCGGCAGCCTTGAGCCCTAGCTCCGGCAATGATGACTCGCCGGCA
GATGATTCCGGTGCTGAGAGCATTGCCATGCATGCCATGGCAGTGTTGGTTATTGGAGTT
TCCTTGTTCATATTTTGGTTATAA
>NbFLA34
ATGAAGTTCTCGCCGGCGGCACCACTCTCCCTCTCTCTCCTCCTCCTCCTCCTCCTCTTC
TCCGCCACCACCTCCGCTCACAACATCACTAAAATCCTCGCCAAACACCCAGAATTCTCC
ACCTTCAACCACTACTTAACCGTCACACACTTAGCCGCAGAAATCAACCGCCGACAAACC
ATCACCGTCTGCGCCATCGACAATGCCGCCATGAACGAACTCCTCGAAAAACACCTCCCT
ACTTACACACTCAAAAACGTCCTTTCCCTTCACGTATTCGCCGATTACTTCGGCGCTAAG
AAACTCCACCAAATTACAAAAGGTAGTACCCTCACCGCCACCATGTTCCAAGCCACTGGC
GAAGCTCCGGGGACCTCCGGTTACATCAACATCACCAACATGAAAGGCGGTAAAGTAGGT
TTCGCAAATGAAGACAACGACGGCCATTTCACCGCCACGTTCGTTAAAACCGTACTAGAA
ATGCCGTACAACATTTCAGTTATTCAAATCAGCCATGTTTTAACTTCAGCCGCCGCTGAA
GCGCCGGTTGCTGCACCCAGTGACTTAAACATCACAACCCTAATGTCCGAACAAGGATGC
AAAGCCTTTTCCGATTTATTAAAATCCCATCCAGATGTATCAAAAACATTTGCAGAAAAT
GTAGAAAGTGGATTAACAGTGTTTTGTCCTACAGATGGAGTTTTAAATGGTTTCATGCCG
AAATTCAAGAAGTTGACTAAAGATGGTCAAGCTTCTTTATTATTATACCACGGTGTTCCT
GTTTACAATTCTTTAGGTATGTTGAAATCCAACAATGGGTTAATGAACACTTTAGCTACT
GAGGGAAAAAATAAGTACGATTTTACTGTACAAAATGATGGAGATGATGTTATGTTAAAG
ACCAAGGTTGTTACAGCGACAATATCTGGAACATTGTACGATGAGGAACCATTGTCGGTT
TATAAAGTTGATAAAGTTTTATTGCCACGGGAACTGTTTAAAGAAGTAGCAGAAGAACCA
GCACCGGCGCCAAAGGGTTCAAAAAAGAAGAAGAGTAAAAAAGGCGGCGACGACGATGTA
GAGGACGATAGTGCACCGGAGCCTAGCCCGGATGACGAAGATGCTCCGGCGGATGAGTCG
GAAAACCTGAACGGAGCTATTAGTGTGGAAGGTAGTGGGTGGCTGGTTACAGTTGTTTTG
AGTGTTATTTGTGTGGCCTTTATTTGA
>NbFLA35
ATGGCAGCATTCTTCTTCTTCATTATTTTCAGTTCAGTTCTCTCATTTTCCACTTCACAA
ACCACCGCCCCACCGCCACCGCCGCAATCCTTCTCAAACGCCGCCGAAACACTCTCAAAC
TCCGGCTATGTTTCCATGTCACTCACTCTCGATCTCATCTCTGATACCATTCTCTCACTC
GCCACCAAAAACTCACTCTCACCTTCCGCCCTTACCATCTTCACTCCACCTGATTCCTCT
TTCGTTAACTCCGGTCAACCTTCTCTCCCTCATCTTCTCCTTCATTTCTCTCCTCTTTCT
CTTTCTTTCTCTTCACTTCAATCCCTCCCTTTTTCGTCCAAAGTCCCTTCTCTCTCCCCC
TCCAGCTCCCTTTACATCACGAGCTTAGCTACTGATCTTCAAATTTCAATAAATAATATC
AAAATCGTTGGGTCTCCGATTTACGATGACGGGTACGTTGTCGTTTTTGCAATTGAAGAT
TTCTTCAGCCAAAATTTCACCCGCCCGAATACAAATCAAAACCCGAATTTCAAATCAAGT
CCTCAGTGTATCACATTTGATCCATTTTCTCGGTTTTATGAGGTATCGTTGATGTTGAAA
TCAAAGGGTTATTTGATTATGGCTTCGTTTTTGGAGTTACAGTTAATTGGGTTTTTGAAA
AGTAATAATAATGATTCACCGCCGTTAAATTTAACGGTATTTGCACCAATGGATGACGCG
ATTGTTGGGTACGCAGGAGATTTTTCTGAGTATCAGCAATTATTTTTGAGGCATTTAGTG
CCGTGTGTTTGGTACTGGACTGATTTGAATAATGGAACTGAGATTAAGAATTATGTTAGT
GGGTTTAATATGATGATTAAGAAGGTTAATGACGTGGCGTTTGTTAATGGAGTGGAAATT
ACGTATCCGGATTTGTATTATAATGATTGGCTTGTTGTGCATGGGTTGCAGAGTGTGATT
CCTTTGCCTGATGAGATTGACGAAGAAATGGGTGAAAATTTTGGTATGGGTGAAAGTAAT
AATGCGGTAAATTTTGATGTTTCTATGGCTCCTGATCACAGTGAATTTTGA
>NbFLA36
ATGAAACAAATATTTGTGTCACCTCTTCTTTTCTTGTTCTTCTTCTTGCTCCAATGCACT
TGTATTTTCACTCAAGCTCCTGCTATGTCTCCAATGCAACCAACTCAACCTTCTCCTCCA
GCACCAATATCGTCCGCAGTTGCAGTCTCTGGTCCCGCTCCAGGGTCACCTGGTCCGCCA
GGCGTGATAAAAATCCTAGGAAAAGCTGGTCCATATTTGACGCTCATCAAGTTATTACAA
ATCACTCAAGAAATTGGCGAAATCACCTCATTGCTAAACAATTCCAACAGCATAACCATG
TTTGTTCCATCGGATGGCGCTTTTTTGAACCTCAAAACTGGCACCCTCAACTCTTTTAGT
GATCAGCAGAAAGCTGAATTAGTTATATTCCATATTCTCCCTTCATATTTCTCCCTATCA
CAGTTCCAAACTGCTAGCAACCCTTTACATACACAAGCTGGTGGAACCACTAATCGCGAA
TTCCCAATCAACATAACCACAAATGCGACAGCGGTGAACATGACAACTGGAATCGTGAAT
GCGAGTGTGTCCAGTACAATTTATACCGATAATCAGTTAGCTATTTATCAAGTTGACAAA
GTGCTTCTTCCTTTGCAATTCTTTGTACCACCAGCACCAGCACCTGCACCTGCTCCAGCA
CCATCAAAGCCGAAAAAGAAAAATCCTTCTTCAGATTCTGCCTCTGTTAATGTTGTTTCG
TCTGGTGCCACTTCTCTTCTTCCCCACATGATGTTTCGGAAGAACCTTGTTAACAGTAAT
ATTGTAAAATTCTCTGTTCGATTTTCTCATCCTAAAGTTTGA
>NbFLA37
ATGGCGTCAAATACTAAGCTCTTCATCTTCCTCATCTGCATTTCATATACCGCCACCGCA
AACCCTTTGTTCCGTTCAACATCAGACTCTCGCCGTCACCTTCTCCTAACTCCATCACCA
TCTCAATCTCCATCTCCATTGGCCTTCATTCTCTACAATCTCGGTTTCCAAGATCTGGCC
AACGCATCTCTTTACGCTAACATCTCCACCATTAATTTCCCACTTACCATTTTTGCCCCT
ACAGACTCCTCCCTCCTCAGTTGCCCCTCCTGTTCCCTTCCCCTGCTTCTTCAAGAACAC
TCTGTTCTTGGTCTCTACTCTTTCCACTTCATCCGCAACCTTGCATTTGGTACGAAGATT
GAAACTTTAGCCCCAACTCGCTGTCTTACTATAACCCCATCTCGTATTAACAACTCCTCG
AGGTCTGTTTTCGTAAACGGGGTTGAAATTACAAAACCGGACATGTACAACAATGGGTTC
GTCATTGTTCATGGTATACAGGGGTATATCGCTCATCTTTCTCCAATTTCATGCAGAATT
GAGAGCATGACAACTTTATCATTTCCGTTTATTCCACCGCCCATGGCTGCGTTTGCTGCC
ACTCGCTTGATGTTAAAAGATGTTATGGCAAGCCTGCGTACTGGTGGTTATAGTATAGTG
GCAATTGCTATGAGAGTTAAGTACCCCGAATTAGCTGATTTGAAATCTATGACTATTTTT
GCAATTGATGATTTGTCAATCTTTGATGGTGGGAATGGGCATGAATATGTGGCAAATCTT
GGGTTTCATATTGTGCCTAATAGTCTGTTAATGGCCTCTGAGTTGGTAAGATTGCCTCAT
GATACGGAGCTGCTGACAATGGATAGGGGGGAGAAATTGGTTGTGACTACTGAGGGTGGC
AATGGTCGTTTGGTTCCAATGAGGATTAATTACGTTAAAGTCAAGAATTTGGATCTTGTT
TACAATAATAGGATTGTGGTTCATGGACTTTCAACGCCATTCCCACGTATTCGTCGCCAA
CAAAATGATGGTACACAGGAATTTCAAGACATGATGATGGGGGCTGTGCAATAA
>NbFLA38
ATGCAGTTCTTCCCGTCGTCGTTCTCTCTGCCTCTACTTTTTCTACTATTTTTCGCCGCC
GCCACTACCTCCTCCGCCCACAATATCACTCAAATCCTCGCCAAACACCGCGAATTCTCC
ACCTTTAACCGCTATTTAACCCTTACTCACTTAGCTTCAGAGATCAACCGCCGGCAAACC
ATCACCGTTTGTGCGGTGGACAACGCCGCCATGGATGATCTCTTAGATAAACACTTGTCC
ATTTACACTCTCAAGAATGTGCTCTCTCTCCATGCCCCAGGAACATCAGGGTACATCAAC
ATTACCAACACGAAAGCTAAAAAAGTAGGGTTCACCACAGAAGACAACGACGGCCATTTC
TCTGCTAGTTTCGTCAAATCCATTCAAGAAATCCCTTATAATATCTCTGTCATACAAATC
TGCAACATTATTCAATCTTCAGAAGCAGAAGCTCCAGTATCTGCTCCAGCAGAAATTGAC
ATAATTGATTTAATGACAAATAAAGGCTGCAAAGAATTTGCAAAACTTTTAGAAAATTCA
AAAATTACCAAAACTTTTACTGATATTATGGAAAATGGCTTAACAGTTTTTTGCCCGATT
GATAAAGTCGTTAACAGTTTTTTACCTAAGTACAAGAATTTAACGAAAAATGGACAAACT
TCTTTATTATTATATCATGGTATTCCAGATTATCATTCTTTAGGTATGTTAAGGTCTAAA
AATGGATTTATAAATACTATGGCAACAACAAAAGGTAAAAATAATAAATACGATCTTTCA
GTGAAAAATGATGGAGATAATGTTAAATTGGACACAAATATTGTGACAGCAAAAATTACT
GGAACTTTATTAGATGAGGAGCCATTAGCTGTTTATAAAATTGACAAAGTTTTGCAGCCA
AGTGAATTGTTTAAAGCACAGTCTATTATTAATAATTCTGAGGATACTGTGCCGGAGCCG
AATTCCGGCGACGACGACGGTGACGTCCCGGCGGATGCAACGGCGGATAATAATGGAGCT
ATGATTATGAGTGTCAATGGTTGGTTGATGACATTTATTTTGAGTATTGGTTGGTATTTG
GTTGAATATATGAACGAGGTTGTTGTTAATTTGGTTTTGGTGTTCACATAA

## Sheet: protein sequence
>NbFLA1
MAITQNLLLILISLFISATSATFPDSLPPLTPSPMISPHDHTSLFATVLASLGFQKLSTA
ATAANLTTTTTPITVFAPADSSLITCPTCSLPLLLQEHSVPGLYPLHFLRTLAFGTKLET
LGSNRCLTVTFSTTTRDTKIFINGVEVTQPDLFNNGLILVHGLRGFVSHLSPLSCNVERL
SSLSFDSFPIPNSVSTVSSASPFSIMRFMLKDSIIRLRNSGYSIVALALRVKYAELSELK
AMTVFALDDVSIFASGGHAYLSNFRFHVVPNRRIMAGEMVSLPAGTVLQTMDGEEKLVVT
TAGGGGVSAPMKVNYVRIVSFDLLHNSRIVVHGVSVPFPHMHHLTADHKVFAQMEQSRAH
CDVSENGGVCDVIHDGE
>NbFLA2
MKHHIFSSLLLLLLILQFSTLAQAQTATAPAPSGPTNITKILEKAGQFTTLIRLMKVTQV
GDQINTQLNNSNQGMTVFAPTDNAFSNLKSGTINSLSAQQQVQLVQFHVLPNFISMTQFQ
TVSNPLRTQAGDASPGDFPLNVTTSGNQVNVSTGVDDATVANTIYTDGQLAVYQVDKVLQ
PLSIFAASAPATAPAPATLKSKRKSPAALSPSSGNDDSPADNSSAESTAMHAMSVLVIGV
SLFVFWL
>NbFLA3
MGALHIVLFTLMSFTISIHAHNITEILSKFSEYSEFNSYLTQTKLADEINSRTTITVLAL
TNGAMADVVGKHPLSVIKNVLSLHILLDYFDNTKLHKISDGTTLTTTLYQTTGNANGNLG
SVNITDLKGGKVGFGSAVSHSPLASTYTRSVKQIEYNISVLEISSPIIAPGILTAPAPSA
SDFNITAALEKAGCKTFAALLVQSGVLKTYQTAIETGLTVFAPNDEAFKGKKVPDLNKLK
SAEVVSLLQYHAVPSYTPIGTLKTKKDPISTLATNGASKYDLSASTAGDQVTLDTGVDSS
RIASTVIDSTPFCIFTVDSVLLPEELFGKSPSPAPGPAPETSPAPAPEGASPGPAPEASS
PSPMMSPPAPPTSSPAGAPADGPAADSENSTAKKNAGNANAPALLKVLLTVSVSGFAVIP
KASLFKLPKN
>NbFLA4
MSRSIAPLLCTFLLLAATSASAFNITKILSQYSDYSTFNELLSKSGLATEINKRATITIL
AVPNGAIGDLTSKSDDVLKRELSTYVVLDYYDVPKLRSMKDKTAKMTNMYQQSGKAAYDQ
GFLNVTAKDGSFVFGSAVKGAQRDSRLEKSVMNQPYNISILGISQPMVTPGLDGTLAPVS
APPPKANAPSSPKSSPSPSDDDAESPEEEEAESPVEETEAPSPSEVADSPASSPSPADDS
PPADVQSPPPAGSSAEKLKVSFGLFVVLASMIAAY
>NbFLA5
MNRSIVALLCYFLLLASSASAFNITKILSQFSDYSTFNDLLSKSGLATEINKRATITVLA
VPNGAIGDLTSKSDDVLKSVLSTYVVLDYYDIPKLKSLKDKTAKMTTMYQQSGKARFDQG
FLNMTAKDGSFVFGSAVKDAQRDSRLEKSVMNQPYNISVLGISQPFVTPGLDGTLAPVSA
PPPKANNATSAPKSSPPASDDEAESPSEEAESPASEETEAPSPSEDADSSASSPPADSPP
ADAQAPLPTGSSAGKLKVSFGLFGVLASTVAAF
>NbFLA6
MDSQIYGFLFTLILFFSITGAALQENPSAKHQISAPQINSNSVLVALLDS
HYTELSELVEKALLLQTLEEAVTKHNITIFAPKNEALERDLDPEFKRFLL
EPGNLKSLQKLLLFHMIPTRIQSLHWPKTELKPRHHSTLCPGDERISVLR
KSGDRMVSMAKVIRADDIIKPDGIIHGIERVLIPKSVQQDFNTRRSLRSI
SAVLPEGAPEVDPRTNRLKKKPTPVPAGAPPVLPIYSAMAPGPSLAPAPA
PGPGGPHHHFDGESQVKDFIQTLLHYGGYNELADILVNLTSLATEMGRLV
SEGYVLTVLAPNDEAMAKLTTDQLSEPGAPEQIMYYHLIPEYQTEESMYN
AVRRFGKVKYDTLRLPHKVVAQEADGSVKFGVAKGSAYLFDPDIYTDGRI
SVQGRS
>NbFLA7
MNRSIVALLCYFLLLASSASAFNITKILSQFSDYSTFNDLLSKSGLAIEINKRATITVLA
VPNSAIGDLTSKSDDVLMSVLSTYVVLDYYDIPKLKSLKDKTAKMTTMYQQSGKARFDQG
FLNMTAKDGTFVFGSAVKDSQRDSRLEKSPFVTPGLDGTLAPVSAPPPKANNATSSPKSS
PPASDDEAESPAEEAESPVSEESEAPAPSKDADSSASSASADASPADAQAPPPAGSSAGK
LKVSFGLFVVLTSMVAAF
>NbFLA8
MGYSIVFIVSSLLLLLQLSTVAGKGKAIIGSPSLAPAPAPAPGPEYTNLTDLLSVAGPFH
TFLNYLESTKVIDTFQSQANDTEEGITLFVPKDSAFASLKKPSLSKLTPDQLKSLCLFHA
LPHYYSLADFKNLSDMSPINTFAGGNLYSLNFTDDSGTVHLNSGWSRTKVSSAVRTAFPV
AVYQVDKVLLPEAIFGTDLPPMPAPAPAPETDITPTADSPAADQTGKARAAASPDSSSPS
ASHGRMSWGILNHLVLAIAGGFLMFLL
>NbFLA9
MDFQIYGVSNPFIFTVILLFSIATATLQENPNATFAKPTTSAPQINSNSILVALLDSHYT
ELSELVEKALLLQTLEEAVSKHNITIFAPKNEALERDLDPEFKRFLLEPGNLRSLQNLLL
FHMIPTRIVSNQWPARVHATLYPGDENVNVVQTNGEKMVSSAMIIKQDDIVKPDGVIHGI
ERVLIPKSVQQDFNNRRSLWSISAVLPEGAPEVDPRTHRLKKPAPVPAGAPPVLPVYDAL
APGPSLAPAPAPGPGGPHHHFDGESQVKDFIQTLLHYGGYNELADILVNLTSLATEMGKL
VSEGYVLTVLAPNDEAMAKLTTDQLSEPGAPEQIMYYHIIPEYQTEESMYNAVRRFGKVK
YDTLRLPHKVVAEEADGSVKFGAGEEGAYLFDPDIYTDGRISVQGVDGVLFPIEEIKVAP
VAAPVAKVVAKPRRVFRRALLMVMVNIKGRRIALHWNRT
>NbFLA10
MASTIATVVIFLAVLFPYCSCETQSIQISKIKPSAAKSESPAPVAAAPQVSFTSAMSAHG
CKIFADILLASPAEKTYEDNVQGGLTIFCPTDDAMKDFAPKFKNLTAAGKQSVLEYHGVP
VYQSLSSLRTSNGLMNTLATDGANNYDFVVQNDGQDVTLRTKIDTAKITGTVIDKQPLAI
FSIDKILEPKELFKGSPTPAPAPAPIAESPKPAGXEGGREKMQLQMASTTATVVIFLAVL
FPHCSCETQNTQISKIKPSAAKSESPAPEAAAPQVSFTSVMSAHGCKIFADILLASPAEK
TYEDNVQGGLTIFCPTDDAMKDFAPKFKNLTAGGKQSVLEYHGVPVYQSLSSLRTSNGLM
NTLATDGANNYDFVVQNDGQDVTLRTKIDTAKITGTVIDKEPLAIFSIDKVLEPKELFKG
APTPAPAPAPIAESPKPALKKHKSPPAPASPADSPSDGPTDDVADSKADKNGAFRYNAGA
LVVPVLCIWFGHLLL
>NbFLA11
MASSGCQGLFFVVLSIILALTAITTSMHSRTSTKNSNPSHQFTKHALAMNASKALRNRGF
NILATLLQISPEIFLSTPQSTIFAVQDSAISKLSIPSWAMKQLLQYHTSPFKLPFQQLLK
ESKGSCLTTLLSPKKIAITKTDYKHKSVEINNVSVSHPDLFLEESLLIHGVTGTFTELDF
HGLDEHSDIIQSPICENQISNASKTDLKNLVDWPRIIKLLSSKGYVSFAIELHCVLDGII
QDSTNLSSATIFAPPNLGFLTSPSPLLERIVRIHMLPQRYTYMELAFLPDRSPLQTLVPG
LNVTISKSNFSRILTIDGVEITAPDVFVSNTFIIHGISRAFELEELSISFR
>NbFLA12
MMSYLVFSVSLLLIFLHSYTLTLAQTSATAPAPSGPTNITKILEKAGQFTTFIRLLKTTQ
AGDQINTQLNNSKQGMTVFAPTDNAFSSLKAGTLNSLSSQQQVSLVQFHLLPNFISISQF
QTVNNPLRTQAGDNSPGDFPLNVTTLGNQVNVSTGIVDATVANTIYTDGELAVYQVDKVL
QPLNIFASPAPATAPAPATLNLKKKSPAVLSPISGSDDAVVDDSGAGGVNVHGVAVLGLG
VFLFAFWL
>NbFLA13
MAALFFFIIFSSVLSFFTSQSTIPPPPPPPQSLLDAAETLSNSGYVSMSLTLELISDTIL
SRATKHSLSPSALTIFTPPDSSFVNSGQPSLSHLLLHFSPLSLSLSSLQSLPFSSKIPSL
SPSSSLYITSLATDLQISINNIKVVGSPIYDDGYVVVFAIEDFFIQNFTRPNTNQTPNFK
PSPQCITFDPFSRFYEVSLMLKSKGYLIMASFLELQLIGFLKSNNNDSPPLKLTVFAPMD
DAIVGYAGDFSEYQQLFLRHLVPCVWYWTDLNNGTEIKNYVSGFNMMIKKVNDVAFVNGM
EITYPDLYYNEWLVVHGLQSVIPLPDEIDEEMGENFPIGESNDAVNLDVSMAPDHSEF
>NbFLA14
MASTIATVVIFLAVLFPYCSCETQSIQISKIKPSAAKSESPAPVAAAPQVSFTSAMSAHG
CKIFADILLASPAEKTYEDNVQGGLTIFCPTDDAMKDFAPKFKNLTAAGKQSVLEYHGVP
VYQSLSSLRTSNGLMNTLATDGANNYDFVVQNDGQDVTLRTKIDTAKITGTVIDKQPLAI
FSIDKILEPKELFKGSPTPAPAPAPIAESPKPAGKKHKSPPAPASPADSPADGPTGDVAD
TKADKNGAFRYNAGALVVPVLCIWFGHLLL
>NbFLA15
MGYSIVFIVCSLLLVLQLSTVAGKGKGIIGSPSLAPAPAPAPGPEYTNLTDLLSVAGPFH
TFLNYLESTKVIDTFQSQANDTEEGITLFVPKDSAFASLKKPSLSNLASDQLKSLCLFHA
LPHYYSLADFKNLSDMSPINTFAGGNLYSLNFTYDSGTVHLNSGWSRTKVSSAVRATFPV
AVYQVDKVLLPEAIFGTDLPPMPAPAPAPETDIAPTADSPAADQTGKARAASSPDSSSPS
ASHRMMSWGILNHLVLVIAGGFLMLLL
>NbFLA16
MDSQIYGFLFTLILFFSITGATLQENPSAKHQMSAHQINSNSVLIALLDSHYTELSELVE
KALLLQTLEEAVTKHNITIFAPKNEALERDLDPEFKRFLLEPGNLKSLQKLLLFHMIPTR
IQSLHWPKTELKPRHHSTLCPGDEHISVLRKSGDRMVSMAKVISVDDIIKPDGIIHGIER
VLIPKSVQQEFNTRRSLRSISAVLPEGAPEVDPRTNRLKKKPTILVPAGAPPVLPIYSAM
APGPSLAPAPAPGPGGPHHHFDGESQVKDFIQTLLHYGGYNEFADILVNLTSLATEMGRL
VSEGYVLTVLAPNDEAMAKLTTDQLSEPGAPEQIMYYHLIPEYQTEESMYNAVRRFGKVK
YDTLRLPHKVVAQEADGSVKFGVAKGSAYLFDPDIYTDGRISVQGIDGVLFPVEEIKAAP
VAAPVAKVVAKPRRVHGIEHLSGDGGDY
>NbFLA17
MDFQIYGVSNLFIFFVILLFSIATATLQENQNATFLKPTTSAPQINSNSILVALLDSHYT
ELSELVEKALLLQTLEEAVSKHNITIFAPKNEALERDLDPEFKRFLLEPGNLRSLQNLLL
FHMIPTRIVSNQWPARVHATLYPGDENVNVVEKNGEKMVSSAMIIKQDDIVKPDGVIHGI
ERVLIPKSVQQDFNTRRSLRSISAVLPEGAPEVDPRTHRLKKPAPVPAGAPPVLPVYDAL
APGPSLAPAPAPGPGGPHHHFDGESQVKDFIQTLLHYGGYNELADILVNLTSLATEMGKL
VSEGYVLTVLAPNDEAMAKLTTDQLSEPGAPEQIMYYHIIPEYQTEESMYNAVRRFGKVK
YDTLRLPHKVVAEEADGSVKFGAGEEGAYLFDPDIYTDGRISVQGVDGVLFPIEEIKAAP
VADPVAKVVAKPRRVFRRALLMVMVNIKGRRIALHWNRT
>NbFLA18
MQLRSAAALAAVVLSLALLLLPNATEAHNITKILAKYPQFSTFNHYLTETHLAAEINNRE
TITVCAVDNAGMAELLSKHLSIYTIKNVISLHVLLDYFGAKKLHQITNGTALAATMFQAT
GSAPGSTGFVNITDLKGGKVAFGPAENHGNLPATFVKAIDEIPYNISVIQISTMLPSAAA
EAPTPEPSQMNITSLMSAHGCKVFAETLLSSPAEKTFDDNVDGGLTVFCPGDDAMKNFAP
KFKNLTAAGKQSLLEYHGVPVYQSMDSLKSNNGVMNTLATDGSKKYDFVVQNDGNVVTLK
TKIVTAKITGTLIDEQPLAIFTINKVLMPKELFKTAPADTPAPAPSPEADAPSPKGSKKK
KHKAAPAADTPADSPADGPSDDVADSTADGNGAFSYSVGGPVVAGVLSMWFFFVLL
>NbFLA19
MKFSPAAPLSLSFLLLLLFSATTSAHNITKILAKHPQFSTFNHYLTVTHLAAEINRRQTI
TVCAIDNAAMNELLEKHLPTYTLKNVLSLHVFADYFGAKKLHQLTKGSTLTATMFQATGE
APGTSGYINITNMKGGKVGFANEDNDGHFTATFVKTVLEMPYNISVIQISHVLTSAAAEA
PVAAPSDLNITTLMSEQGCKAFSDLLKSHPDVSKTFAENVESGLTVFCPTDGVLNGFMPK
FKKLTKDGQASLLLYHGIPVYNSLGMLKSNNGLMNTLATEGKNKYDFTVQNDGDDVMLKT
KVVTATISGTLYDEEPLSVYKVDKVLLPRELFKAVAEEPAPAPKGSKKKKSKKGGGDDVE
DDSAPEPSLEEDDAPADESENLNGAISVKSSGWLVTVVLSVICVAFI
>NbFLA20
MATSLPLTLFLILSIISTINAAVNFTRPTTKTTYTAINSTIATINTNTTDTAAAVNSTMP
TAAVNSSISTANANNSTTGVKSTIPTTNTTATAVNSTRPTTKHTVTAVNFTRPTYRNNTI
TPQELDTLLIALRYRGYPLFSNAIDTSDVQLQILSIVADTSSAFTIFAPKDHFLYTLDMA
CDADAYVAALMCHIIPSRRLTITQLRNLTSPYLETLLPHYSILVGKSKSDDVFVTVDGVR
VSDPDLYLGSNFVVHGLDGILLTGFNMYEDTLSHMGKGFFALGMGEQFASNSAAATPRKA
SFPPPARIGGFSRTMRKQRRLKYRRIWRSNYSVRRSHDGDRIEDDF
>NbFLA21
MAIITQNLFLILISLPISAASATFPDSLPPLTPSPISPHDHTSLFATVLSSLGFQQLSTA
ATAANLTTTTTPITVFAPADSSLITCPTCSLPLLLQEHSVPGLYPLHFLRTLAFGTKLET
LAPNRCLTVTFSTTTRDAKIFINGVEVTQPDLFNNGLILIFINGVEVTQPDLFNNGLILV
HGLRGFVSHLSPLSCNVERVSSLSFDSFPIPNSVSTVSSASPFSIMRFMLKDSIIRLLNS
GYSIVALALRLKYAELSELKAMTVFALDDVSIFSSGGHAYLSNFRFHVVPNRRIMAGEMV
SLPAGTVLPTMDXSCCAESEDYGWGNGEFAGGDSIADDGQRGEIGGNYCWRRRRVSSDEG
>NbFLA22
MAQKTLHHILLSLIPLFFILFPQIQAQSPTAPAPAPTGPIDIFGILKKAGQYNTFIKFLN
ETQVGMQINNQVNNSNQGMTVFAPSDNAFTNLPAGTLNKLNDQQKVQLIQYHVLPKFYSF
DDLQTVSNPVRTQATGQKGEPFGLNFTGQNNQVNVSSGTVETNIYNAIRKDPPLAVYQLD
KVLIPLAFSDAKTPSSDDAPAPTDDSAKSGSTADKTKAQEPSPAPNGAKTINVGVFGLIS
GVFLFFMGALS
>NbFLA23
MGALHIFLFTLMSITISIHAHNITEILSKFPEYSEFNSYLTQTKLADEINSRTTITVLAL
TNGAMADVVGKHPLSVIKNILSLHVLLDYFDNTKLHKISDGTTLTTTLYQTTGNANGNLG
SVNITDLKGGKVGFGSAVSHSPLASTYSKSVKQIEYNISVLEISSPIIAPGILTAPAPSA
SDFNITAALEKAGCKTFASLLVQSGVLKTYQTAIATGLTVFAPNDEAFKGKKVPDLNKLK
SAEVVSLLQYHAVPSYTPIGTLKTKKDPISTLATNGASKYDLSASTAGDQVTLDTGVDSS
RIASTVIDSTPFCIFTVDSVLLPEELFGKSPSPAPGPAPETSPSPAPEGASPGPAPEASS
PSPMMSPPAPPTSSPAGAPADGPAADSENSTAKKNAGNVNAPALLKVLLTVSVSCCCDIL
NNIPLVLPLVDSVVWTVDNLAVSNTYQWNVVDDMDFKYGSRR
>NbFLA24
MQLRSAAAVAAVVLSLALLLLPNATEAHNITKILAKYPQFSTFNHYLTETHLAAEINNRE
TITVCAVDNAGMAELLSKHLSIYTIKNVISLHVLLDYFGAKKLHQITNGTALAATMFQAT
GSAPGSTGFVNITDLKGGKVAFGPAENHGNLPATFVKAVEEIPYNISVIQISTMLPSAAA
EAPTPEPSQMNITSLMSAHGCKVFAETLLSSPAEKTFDDNVDGGLTVFCPGDDAMKNFLP
KFKKLTAEGKQSLLEYHGVPVYQSMDSLKSNNGVMNTLATDGSKKYDFVVQNDGNVVTLK
TKIVTAKITGTLIDEQPLAIFTINKVLMPKELFKNAPAETPAPAPAPEADAPSPKGSKKK
KHKAAPAADTPADSPADGPSDDFADSTADDNGAFSYGVGGPVVAGVLIMWFFFVLL
>NbFLA25
MMSYLVFSLSLLLISLRSCTLTLAQTSATAPAPSGPTNITKILEKASQFTTFIRLLKTTQ
AGDQINTQLNNSKQGMTVFAPTDNAFSSLKAGTLNSLSSQQQVSLVQFHLLPNFISISQF
QTVSNPLRTQAGDTSPGDFPLNVTTLGNQVNVSTGIVDATVANTIYTDGELAVYQVDKVL
QPLSIFASPAPASAPAPAPATLNLMKKSPAALSPSSGSNDAVVDDSGAGGVNVHGVAVLG
LGLFLFVFWL
>NbFLA26
MKNMFLFLFFLLLQCMGILAQAPAPAPGPPPPLNVTKILDKAGQCSTFIRLIQNTQQLNE
ITSQLNNSNNGITINREFPINITTTGSSVNITTGIVNASVSSTIYTDNQLAIYQVDQVLL
PLKFFVPPAPAPAPTPIKPKKKAGSADSSSEPAVSFAASLVPNMIYKTGFLFFFSVVFSW
SL
>NbFLA27
MEHNLVSTFLFLLLQCICILAQGPTPAPIPPPTRASAPAPGPPGPTNVTKILEKAGQCST
FIRLLQTTQEISQITSLLNNSNSITIFVPPDNAFLSMKAGTLNSFNDQQKAELIKFHILP
QYFSISQFQTASNPVQTQAGGTSNREFPINITTNGTSVNITTGIVNASISSTIYTDSQLA
IYQVDKVLLPLQFFVPPAPAPAPAPPKPKKKDDSLDSDSTSALSSGAISLVPDIFCAINS
PGGLVLFLAALSFVYVSS
>NbFLA28
MASSSFLPLFFILSIISTTNAAVNFTRPTTKATSTAINSTMPTTNTNTTAIAAAVNSTTP
TAAVNSSISTAKANTSTTGVKSTIPATNTTATAANSTRHATKPTVAAVGSTRPTYGNNTI
TPQELDTLLGALRHATKPTVAAVGSTRPTYGNNTITPQELDTLLGALRYRGYPLFSNAID
TSDVQLQMLSTVADTSSAFTIFAPKDHFLYTLDMASDADAYVAALLCHVIPSRRLTITQL
RKLTSPYLETLLPHYSILVGKSKSDDAFVTVDGVRVSDPNLYVGSKFVVHGLDGILLTGF
NMYEDTLSHMGKGFFAPEMGEFVGSQTGRNSAAATPKKLPAANIGRFSRIMRKQRRLQYR
RIWRSNYSFRRSYDGSRGDDDF
>NbFLA29
MLLFLFFLFLQCIGILAQAPAPAPGPPPPLNVTKIIDKAGQCSTFIRLLQNTQQLNEITS
QLNNSNNGITMFVPTDNAFLSMKAGTLNSFTDQQKAELIQFHILPTYYSLTQFQTASNPL
RTQAGGTSNREFPINITTTGNSVNITTGIVNASVSSTIYTDNQLAIYQVDQVLLPLKFFV
PPAPAPAPTPIKPKKKAGAVDSSSEPAVSSAASLVPNMIYKTGFWLFFSVVFCWSL
>NbFLA30
MASSGCQGLFFVVLSIILAFTPVTTSMHSRTSTKSSNPSHQFTTHALTMNASKSLRNQGF
NILATLLQISPEIFLSTPQSTIFAVQNTAISKLSIPSWAMKQLLQYHTSPSRTVEKVARN
SKGYVSFAIELHSVLDGVFQDSANLRSVTIFAPPNLGFLSSPSPLLERIVGLHILPQRYT
YMELALLPDNSSLKTLVPGLNVTISKCNFSRILTIDRVEITTPDVFVSKTFIIHGIYRAF
ELEEQSISF
>NbFLA31
MANTQNLLLVLISLSISAAFATFPDLLPPLTPSPMISPRDHTSLFATVLSSLGFQQLSTA
ATAENLTTTTTPITVFAPADSSLITCPTCSLPLLLQEHSVPGLYPLHFLRTLAFGTKLET
LAPNRCLTVTFSTTTRDAKIFINGVEVTQPDLFNNGLILVHGLRGFVSHLSPLSCNVERM
SSLSFDSFPIPNSVSTVSSSSSFSIMRFMLKDAIIRLRNSGYSIVALALRVKYAELSELK
AMTVFALDDVSIFASGGHAYLSNFRFHVVPNRRIMDGEMVSLPAGTAMTVFALDDVSIFA
SGGHAYLSNFRFHVVPNRRIMDGEMVSLPAGTVLPTMDGEEKLVVTTASGGGVLAPMKVN
YVRIVSFDLLHNSRIVVHGVSVPFPHMHHLTADQKGFAQMEQSRTHCDVSGKGGVCDVIH
DDFAPAGMRSVMVNNMEEHEGL
>NbFLA32
MAQRALPFILLSLIPLLFILFPQIQAQSPTAPSPAPTGPIDIFAILKKAGQYNTFIKFLN
ETQVGMQINNQVNNSNQGMTVFAPSDNSFTNLPGGTLNKLSDQQKVQLIQYHVVPKFYSF
EDLQTVSNPVRTQATGQKGEAFGLNFTGQNNQVNVSSGAVETNIYNAIRKDPPLAVYQLD
KVLIPLAFTDTKTPSSDDAPAPTDDSAKSGSTADKTKAKEPSPAPNGAKRINVGVFGLIS
GVFLFCMGALS
>NbFLA33
MKHHIFSSLSLLLLILQFSTLAQAQTATAPPPSGPTNITKILEKAGQFTTLIRLMKVTQV
GDQINTQLNNSNQGMTVFAPTDNAFSNLKSATINSLSSQQQVQLVQFHVLPNFISMTQFQ
TVSNPLRTQAGDASPGDFPLNVTTSGNQVNVSTGVDDATVANTIYTNGQFAVYQVDKVLQ
PFSIFAASAPAPAPAPATPKSKRKSPAALSPSSGNDDSPADDSGAESIAMHAMAVLVIGV
SLFIFWL
>NbFLA34
MKFSPAAPLSLSLLLLLLLFSATTSAHNITKILAKHPEFSTFNHYLTVTHLAAEINRRQT
ITVCAIDNAAMNELLEKHLPTYTLKNVLSLHVFADYFGAKKLHQITKGSTLTATMFQATG
EAPGTSGYINITNMKGGKVGFANEDNDGHFTATFVKTVLEMPYNISVIQISHVLTSAAAE
APVAAPSDLNITTLMSEQGCKAFSDLLKSHPDVSKTFAENVESGLTVFCPTDGVLNGFMP
KFKKLTKDGQASLLLYHGVPVYNSLGMLKSNNGLMNTLATEGKNKYDFTVQNDGDDVMLK
TKVVTATISGTLYDEEPLSVYKVDKVLLPRELFKEVAEEPAPAPKGSKKKKSKKGGDDDV
EDDSAPEPSPDDEDAPADESENLNGAISVEGSGWLVTVVLSVICVAFI
>NbFLA35
MAAFFFFIIFSSVLSFSTSQTTAPPPPPQSFSNAAETLSNSGYVSMSLTLDLISDTILSL
ATKNSLSPSALTIFTPPDSSFVNSGQPSLPHLLLHFSPLSLSFSSLQSLPFSSKVPSLSP
SSSLYITSLATDLQISINNIKIVGSPIYDDGYVVVFAIEDFFSQNFTRPNTNQNPNFKSS
PQCITFDPFSRFYEVSLMLKSKGYLIMASFLELQLIGFLKSNNNDSPPLNLTVFAPMDDA
IVGYAGDFSEYQQLFLRHLVPCVWYWTDLNNGTEIKNYVSGFNMMIKKVNDVAFVNGVEI
TYPDLYYNDWLVVHGLQSVIPLPDEIDEEMGENFGMGESNNAVNFDVSMAPDHSEF
>NbFLA36
MKQIFVSPLLFLFFFLLQCTCIFTQAPAMSPMQPTQPSPPAPISSAVAVSGPAPGSPGPP
GVIKILGKAGPYLTLIKLLQITQEIGEITSLLNNSNSITMFVPSDGAFLNLKTGTLNSFS
DQQKAELVIFHILPSYFSLSQFQTASNPLHTQAGGTTNREFPINITTNATAVNMTTGIVN
ASVSSTIYTDNQLAIYQVDKVLLPLQFFVPPAPAPAPAPAPSKPKKKNPSSDSASVNVVS
SGATSLLPHMMFRKNLVNSNIVKFSVRFSHPKV
>NbFLA37
MASNTKLFIFLICISYTATANPLFRSTSDSRRHLLLTPSPSQSPSPLAFILYNLGFQDLA
NASLYANISTINFPLTIFAPTDSSLLSCPSCSLPLLLQEHSVLGLYSFHFIRNLAFGTKI
ETLAPTRCLTITPSRINNSSRSVFVNGVEITKPDMYNNGFVIVHGIQGYIAHLSPISCRI
ESMTTLSFPFIPPPMAAFAATRLMLKDVMASLRTGGYSIVAIAMRVKYPELADLKSMTIF
AIDDLSIFDGGNGHEYVANLGFHIVPNSLLMASELVRLPHDTELLTMDRGEKLVVTTEGG
NGRLVPMRINYVKVKNLDLVYNNRIVVHGLSTPFPRIRRQQNDGTQEFQDMMMGAVQ
>NbFLA38
MQFFPSSFSLPLLFLLFFAAATTSSAHNITQILAKHREFSTFNRYLTLTHLASEINRRQT
ITVCAVDNAAMDDLLDKHLSIYTLKNVLSLHAPGTSGYINITNTKAKKVGFTTEDNDGHF
SASFVKSIQEIPYNISVIQICNIIQSSEAEAPVSAPAEIDIIDLMTNKGCKEFAKLLENS
KITKTFTDIMENGLTVFCPIDKVVNSFLPKYKNLTKNGQTSLLLYHGIPDYHSLGMLRSK
NGFINTMATTKGKNNKYDLSVKNDGDNVKLDTNIVTAKITGTLLDEEPLAVYKIDKVLQP
SELFKAQSIINNSEDTVPEPNSGDDDGDVPADATADNNGAMIMSVNGWLMTFILSIGWYL
VEYMNEVVVNLVLVFT
