# Supplementary material for: Fasciclin-like arabinogalactan gene family in Nicotiana benthamiana: genome-wide identification, classification and expression in response to pathogens
Source: BMC Plant Biol. 2020 Jul 1;20:305. doi: 10.1186/s12870-020-02501-5 (PMC7329489; doi:10.1186/s12870-020-02501-5)
Supplement: Supplementary file 3 — Additional file 3: Table S2. The MEME motif sequences and length of NbFLAs. [file 12870_2020_2501_MOESM3_ESM.xls]

## Sheet: Sheet1
Table S2 The MEME Motif Sequence and Length of NbFLAs
MOTIF	WIDTH	BEST POSSIBLE MATCH
MEME-1	41	GPHNITKILEKYGQCSTFNRYLQETQLADEINRRQNNTNCG
MEME-2	50	RKYDFNVTNDGNQVNLRTGWVTAKISGTIYDDEPLCIYQVDKVLQPEEFF
MEME-3	43	DNAFMNMKAPKFNKLTDQQQVSLCQYHGVPHYYSMGQFQTVNN
MEME-4	50	VYSLHVLRDYYDGKKLHQIKDGTCLMTTMYQQTGDARGDQGYVNITQMDG
MEME-5	50	EPGAPEQIMYYHIIPEYQTEESMYNAVRRFGKVKYDTLRLPHKVVAQEAD
MEME-6	50	GPHHHFDGESQVKDFIQTLLHYGGYNELADILVNLTSLATEMGRLVSEGY
MEME-7	29	MVNGVRITYPDLYHNPWFVVHGIERVFIH
MEME-8	20	PEPAPAPAPRTHKKKKKKPA
MEME-9	50	DSHYTELSELVEKALLLQTLEEAVSKHNITIFAPKNEALERDLDPEFKRF
MEME-10	41	KVGFGSEENHGHRDATFVKSVMEIPYNISVIQISHMIISPG
MEME-11	29	EMNITSLMHEHGCKWFWDLLQQHPEEKTY
MEME-12	50	LGFQQHSTADRAANHSTTTSPITIFAPPDSSFITCPTCSLPHLLQEHSVP
MEME-13	35	ACGGHAYVANFRCHVVPNRRIMAGEMVRLPAGYVL
MEME-14	28	ADGPSDDPADSTADDNGAFRYNMHGWVV
MEME-15	41	TRPSYSPFSIMRFMLKDLIIRLRYRGYSIVALAMRVKYAEL
MEME-16	29	LYEPGNLRSLQKLLLFHMIPTRIQSNQWP
MEME-17	6	MTVFCP
MEME-18	50	YLFDPDIYTDGRISVQGVDGVLFPIEEIKAAPVAAPVAKVVAKPRRVFRR
MEME-19	15	KRVQQDFNYRRSWRS
MEME-20	21	IDNWAMNELLEKHLSIYTLKN
