# Supplementary material for: Fasciclin-like arabinogalactan gene family in Nicotiana benthamiana: genome-wide identification, classification and expression in response to pathogens
Source: BMC Plant Biol. 2020 Jul 1;20:305. doi: 10.1186/s12870-020-02501-5 (PMC7329489; doi:10.1186/s12870-020-02501-5)
Supplement: Supplementary file 4 — Additional file 4: Table S3. Cis-acting elements in NbFLAs. [file 12870_2020_2501_MOESM4_ESM.xls]

## Sheet: Sheet1
gene	name	classical	function	start	length	strand
NbFLA1	AAGAA-motif	other elements	uknown	1294	9	+
NbFLA1	AE-box	light-responsive elements	part of a module for light response	291	8	+
NbFLA1	AE-box	light-responsive elements	part of a module for light response	1191	8	-
NbFLA1	AP-1	promoter-related elements	possible induction by CdCl2 and sodium arsenite / involvement of metals in the regulation of transcription	36	8	+
NbFLA1	as-1	promoter-related elements	Part of the promoter of the Arabidopsis gene encoding Pro dehydrogenase (ProDH), a mitochondrial enzyme involved in the first step of the conversion of Pro to glutamic acid. The ProDH gene in Arabidopsis is up-regulated by rehydration after dehydration but is down-regulated by dehydration. ProDH is also induced by L-Pro and hypoosmolarity	230	5	+
NbFLA1	as-1	promoter-related elements	Part of the promoter of the Arabidopsis gene encoding Pro dehydrogenase (ProDH), a mitochondrial enzyme involved in the first step of the conversion of Pro to glutamic acid. The ProDH gene in Arabidopsis is up-regulated by rehydration after dehydration but is down-regulated by dehydration. ProDH is also induced by L-Pro and hypoosmolarity	632	5	+
NbFLA1	as-1	promoter-related elements	Part of the promoter of the Arabidopsis gene encoding Pro dehydrogenase (ProDH), a mitochondrial enzyme involved in the first step of the conversion of Pro to glutamic acid. The ProDH gene in Arabidopsis is up-regulated by rehydration after dehydration but is down-regulated by dehydration. ProDH is also induced by L-Pro and hypoosmolarity	1369	5	-
NbFLA1	AT~TATA-box	promoter-related elements	core promotor element	578	8	-
NbFLA1	AT~TATA-box	promoter-related elements	core promotor element	580	6	+
NbFLA1	AT~TATA-box	promoter-related elements	core promotor element	679	6	+
NbFLA1	AT~TATA-box	promoter-related elements	core promotor element	681	6	+
NbFLA1	AT~TATA-box	promoter-related elements	core promotor element	683	6	+
NbFLA1	AT~TATA-box	promoter-related elements	core promotor element	685	6	+
NbFLA1	AT~TATA-box	promoter-related elements	core promotor element	687	6	+
NbFLA1	AT~TATA-box	promoter-related elements	core promotor element	689	6	+
NbFLA1	AT~TATA-box	promoter-related elements	core promotor element	788	6	+
NbFLA1	AT~TATA-box	promoter-related elements	core promotor element	790	6	+
NbFLA1	AT~TATA-box	promoter-related elements	core promotor element	792	6	+
NbFLA1	AT~TATA-box	promoter-related elements	core promotor element	794	6	+
NbFLA1	AT~TATA-box	promoter-related elements	core promotor element	796	6	+
NbFLA1	AT~TATA-box	promoter-related elements	core promotor element	798	6	+
NbFLA1	AT~TATA-box	promoter-related elements	core promotor element	800	6	+
NbFLA1	AT~TATA-box	promoter-related elements	core promotor element	802	6	+
NbFLA1	AT~TATA-box	promoter-related elements	core promotor element	804	6	+
NbFLA1	AT~TATA-box	promoter-related elements	core promotor element	806	6	+
NbFLA1	AT~TATA-box	promoter-related elements	core promotor element	808	6	+
NbFLA1	AT~TATA-box	promoter-related elements	core promotor element	810	6	+
NbFLA1	AT~TATA-box	promoter-related elements	core promotor element	812	6	+
NbFLA1	AT~TATA-box	promoter-related elements	core promotor element	814	6	+
NbFLA1	AT~TATA-box	promoter-related elements	core promotor element	816	6	+
NbFLA1	AT~TATA-box	promoter-related elements	core promotor element	818	6	+
NbFLA1	AT~TATA-box	promoter-related elements	core promotor element	820	6	+
NbFLA1	AT~TATA-box	promoter-related elements	core promotor element	822	6	+
NbFLA1	AT~TATA-box	promoter-related elements	core promotor element	824	6	+
NbFLA1	AT~TATA-box	promoter-related elements	core promotor element	826	6	+
NbFLA1	AT~TATA-box	promoter-related elements	core promotor element	1028	6	-
NbFLA1	AT~TATA-box	promoter-related elements	core promotor element	1030	6	-
NbFLA1	AT~TATA-box	promoter-related elements	core promotor element	1032	6	-
NbFLA1	AT~TATA-box	promoter-related elements	core promotor element	1034	6	-
NbFLA1	AT~TATA-box	promoter-related elements	core promotor element	1036	6	-
NbFLA1	AT~TATA-box	promoter-related elements	core promotor element	1038	6	-
NbFLA1	AT~TATA-box	promoter-related elements	core promotor element	1040	6	-
NbFLA1	AT~TATA-box	promoter-related elements	core promotor element	1042	6	-
NbFLA1	AT~TATA-box	promoter-related elements	core promotor element	1044	6	-
NbFLA1	AT~TATA-box	promoter-related elements	core promotor element	1046	6	-
NbFLA1	AT~TATA-box	promoter-related elements	core promotor element	1048	6	-
NbFLA1	AT~TATA-box	promoter-related elements	core promotor element	1384	8	-
NbFLA1	AT~TATA-box	promoter-related elements	core promotor element	1386	6	-
NbFLA1	AT~TATA-box	promoter-related elements	core promotor element	1917	6	-
NbFLA1	AT~TATA-box	promoter-related elements	core promotor element	1919	6	-
NbFLA1	AT-rich sequence	promoter-related elements	element for maximal elicitor-mediated activation (2copies)	711	9	-
NbFLA1	Box 4	light-responsive elements	part of a conserved DNA module involved in light responsiveness	783	6	+
NbFLA1	Box 4	light-responsive elements	part of a conserved DNA module involved in light responsiveness	1110	6	-
NbFLA1	Box II	light-responsive elements	part of a light responsive element	846	9	-
NbFLA1	Box III	site-binding related elements	protein binding site	1529	12	-
NbFLA1	CAAT-box	promoter-related elements	common cis-acting element in promoter and enhancer regions	192	8	+
NbFLA1	CAAT-box	promoter-related elements	common cis-acting element in promoter and enhancer regions	193	5	+
NbFLA1	CAAT-box	promoter-related elements	common cis-acting element in promoter and enhancer regions	194	4	+
NbFLA1	CAAT-box	promoter-related elements	common cis-acting element in promoter and enhancer regions	279	5	-
NbFLA1	CAAT-box	promoter-related elements	common cis-acting element in promoter and enhancer regions	300	4	-
NbFLA1	CAAT-box	promoter-related elements	common cis-acting element in promoter and enhancer regions	380	5	-
NbFLA1	CAAT-box	promoter-related elements	common cis-acting element in promoter and enhancer regions	461	4	-
NbFLA1	CAAT-box	promoter-related elements	common cis-acting element in promoter and enhancer regions	494	5	-
NbFLA1	CAAT-box	promoter-related elements	common cis-acting element in promoter and enhancer regions	597	4	+
NbFLA1	CAAT-box	promoter-related elements	common cis-acting element in promoter and enhancer regions	611	4	+
NbFLA1	CAAT-box	promoter-related elements	common cis-acting element in promoter and enhancer regions	721	4	-
NbFLA1	CAAT-box	promoter-related elements	common cis-acting element in promoter and enhancer regions	840	5	+
NbFLA1	CAAT-box	promoter-related elements	common cis-acting element in promoter and enhancer regions	1118	5	-
NbFLA1	CAAT-box	promoter-related elements	common cis-acting element in promoter and enhancer regions	1159	5	+
NbFLA1	CAAT-box	promoter-related elements	common cis-acting element in promoter and enhancer regions	1171	4	-
NbFLA1	CAAT-box	promoter-related elements	common cis-acting element in promoter and enhancer regions	1175	4	+
NbFLA1	CAAT-box	promoter-related elements	common cis-acting element in promoter and enhancer regions	1219	4	-
NbFLA1	CAAT-box	promoter-related elements	common cis-acting element in promoter and enhancer regions	1224	4	-
NbFLA1	CAAT-box	promoter-related elements	common cis-acting element in promoter and enhancer regions	1309	5	+
NbFLA1	CAAT-box	promoter-related elements	common cis-acting element in promoter and enhancer regions	1310	4	+
NbFLA1	CAAT-box	promoter-related elements	common cis-acting element in promoter and enhancer regions	1402	4	+
NbFLA1	CAAT-box	promoter-related elements	common cis-acting element in promoter and enhancer regions	1848	4	+
NbFLA1	CAAT-box	promoter-related elements	common cis-acting element in promoter and enhancer regions	1887	5	-
NbFLA1	CCAAT-box	site-binding related elements	MYBHv1 binding site	1880	6	+
NbFLA10	ABRE	hormone-responsive elements	cis-acting element involved in the abscisic acid responsiveness	60	5	+
NbFLA10	ABRE	hormone-responsive elements	abscisic acid responsice element 3a	59	6	+
NbFLA10	ABRE	hormone-responsive elements	ABA (abscisic acid) response	59	6	-
NbFLA1	chs-CMA2c	light-responsive elements	part of a light responsive element	1943	12	-
NbFLA1	ERE	hormone-responsive elements	ethylene-responsive element	734	8	-
NbFLA1	ERE	hormone-responsive elements	ethylene-responsive element	1180	8	+
NbFLA1	ERE	hormone-responsive elements	ethylene-responsive element	1487	8	+
NbFLA1	ERE	hormone-responsive elements	ethylene-responsive element	1489	8	-
NbFLA1	ERE	hormone-responsive elements	ethylene-responsive element	1610	8	+
NbFLA1	ERE	hormone-responsive elements	ethylene-responsive element	1638	8	-
NbFLA1	ERE	hormone-responsive elements	ethylene-responsive element	1697	8	+
NbFLA1	GARE-motif	hormone-responsive elements	gibberellin-responsive element	425	7	+
NbFLA11	ABRE	hormone-responsive elements	cis-acting element involved in the abscisic acid responsiveness	459	7	-
NbFLA1	MRE	light-responsive elements	MYB binding site involved in light responsiveness	772	7	-
NbFLA1	MYB	promoter-related elements	Part of the RNR1b promoter. The RB/E2F pathway is involved in the control of the G1/S transition of the eukaryotic cell cycle. Ribonucleotide reductase (RNR) is a key enzyme in the pathway of DNA synthesis. It catalyzes the reduction of ribonucleoside diphosphates (NDPs) in deoxyribonucleoside diphosphates (dNDPs), a rate-limiting step in DNA synthesis	54	6	-
NbFLA1	MYB	promoter-related elements	Part of the RNR1b promoter. The RB/E2F pathway is involved in the control of the G1/S transition of the eukaryotic cell cycle. Ribonucleotide reductase (RNR) is a key enzyme in the pathway of DNA synthesis. It catalyzes the reduction of ribonucleoside diphosphates (NDPs) in deoxyribonucleoside diphosphates (dNDPs), a rate-limiting step in DNA synthesis	426	6	-
NbFLA1	MYB	promoter-related elements	Part of the RNR1b promoter. The RB/E2F pathway is involved in the control of the G1/S transition of the eukaryotic cell cycle. Ribonucleotide reductase (RNR) is a key enzyme in the pathway of DNA synthesis. It catalyzes the reduction of ribonucleoside diphosphates (NDPs) in deoxyribonucleoside diphosphates (dNDPs), a rate-limiting step in DNA synthesis	439	6	+
NbFLA1	MYB	promoter-related elements	Part of the RNR1b promoter. The RB/E2F pathway is involved in the control of the G1/S transition of the eukaryotic cell cycle. Ribonucleotide reductase (RNR) is a key enzyme in the pathway of DNA synthesis. It catalyzes the reduction of ribonucleoside diphosphates (NDPs) in deoxyribonucleoside diphosphates (dNDPs), a rate-limiting step in DNA synthesis	496	6	-
NbFLA1	MYB	promoter-related elements	Part of the RNR1b promoter. The RB/E2F pathway is involved in the control of the G1/S transition of the eukaryotic cell cycle. Ribonucleotide reductase (RNR) is a key enzyme in the pathway of DNA synthesis. It catalyzes the reduction of ribonucleoside diphosphates (NDPs) in deoxyribonucleoside diphosphates (dNDPs), a rate-limiting step in DNA synthesis	1322	6	+
NbFLA1	MYB	promoter-related elements	Part of the RNR1b promoter. The RB/E2F pathway is involved in the control of the G1/S transition of the eukaryotic cell cycle. Ribonucleotide reductase (RNR) is a key enzyme in the pathway of DNA synthesis. It catalyzes the reduction of ribonucleoside diphosphates (NDPs) in deoxyribonucleoside diphosphates (dNDPs), a rate-limiting step in DNA synthesis	1746	6	-
NbFLA1	MYB	promoter-related elements	Part of the RNR1b promoter. The RB/E2F pathway is involved in the control of the G1/S transition of the eukaryotic cell cycle. Ribonucleotide reductase (RNR) is a key enzyme in the pathway of DNA synthesis. It catalyzes the reduction of ribonucleoside diphosphates (NDPs) in deoxyribonucleoside diphosphates (dNDPs), a rate-limiting step in DNA synthesis	1913	6	-
NbFLA1	MYB recognition site	development-related elements	Part of the promoter of the Arabidopsis gene encoding Pro dehydrogenase (ProDH), a mitochondrial enzyme involved in the first step of the conversion of Pro to glutamic acid. The ProDH gene in Arabidopsis is up-regulated by rehydration after dehydration but is down-regulated by dehydration. ProDH is also induced by L-Pro and hypoosmolarity	1880	6	-
NbFLA1	Myb-binding site	promoter-related elements	Part of the RNR1b promoter. The RB/E2F pathway is involved in the control of the G1/S transition of the eukaryotic cell cycle. Ribonucleotide reductase (RNR) is a key enzyme in the pathway of DNA synthesis. It catalyzes the reduction of ribonucleoside diphosphates (NDPs) in deoxyribonucleoside diphosphates (dNDPs), a rate-limiting step in DNA synthesis	426	6	-
NbFLA1	Myb-binding site	promoter-related elements	Part of the RNR1b promoter. The RB/E2F pathway is involved in the control of the G1/S transition of the eukaryotic cell cycle. Ribonucleotide reductase (RNR) is a key enzyme in the pathway of DNA synthesis. It catalyzes the reduction of ribonucleoside diphosphates (NDPs) in deoxyribonucleoside diphosphates (dNDPs), a rate-limiting step in DNA synthesis	1746	6	-
NbFLA1	MYB-like sequence	site-binding related elements	possible MYB binding region	54	6	-
NbFLA1	MYB-like sequence	site-binding related elements	possible MYB binding region	496	6	-
NbFLA1	re2f-1	site-binding related elements	Putative E2F binding sites in the rice PCNA promoter mediate activation in actively dividing cells	1893	8	-
NbFLA12	ABRE	hormone-responsive elements	cis-acting element involved in the abscisic acid responsiveness	660	7	+
NbFLA14	ABRE	hormone-responsive elements	cis-acting element involved in the abscisic acid responsiveness	517	5	+
NbFLA14	ABRE	hormone-responsive elements	cis-acting element involved in the abscisic acid responsiveness	1107	9	+
NbFLA1	TATA	promoter-related elements	core promotor element	576	8	-
NbFLA1	TATA-box	promoter-related elements	core promoter element around -30 of transcription start	205	4	+
NbFLA1	TATA-box	promoter-related elements	core promoter element around -30 of transcription start	407	8	-
NbFLA1	TATA-box	promoter-related elements	core promoter element around -30 of transcription start	408	7	-
NbFLA1	TATA-box	promoter-related elements	core promoter element around -30 of transcription start	409	6	-
NbFLA1	TATA-box	promoter-related elements	core promoter element around -30 of transcription start	410	5	-
NbFLA1	TATA-box	promoter-related elements	core promoter element around -30 of transcription start	411	4	+
NbFLA1	TATA-box	promoter-related elements	core promoter element around -30 of transcription start	433	5	-
NbFLA1	TATA-box	promoter-related elements	core promoter element around -30 of transcription start	434	4	+
NbFLA1	TATA-box	promoter-related elements	core promoter element around -30 of transcription start	456	6	-
NbFLA1	TATA-box	promoter-related elements	core promoter element around -30 of transcription start	457	5	-
NbFLA1	TATA-box	promoter-related elements	core promoter element around -30 of transcription start	458	4	+
NbFLA1	TATA-box	promoter-related elements	core promoter element around -30 of transcription start	563	7	-
NbFLA1	TATA-box	promoter-related elements	core promoter element around -30 of transcription start	564	6	-
NbFLA1	TATA-box	promoter-related elements	core promoter element around -30 of transcription start	565	5	-
NbFLA1	TATA-box	promoter-related elements	core promoter element around -30 of transcription start	566	4	+
NbFLA1	TATA-box	promoter-related elements	core promoter element around -30 of transcription start	577	7	-
NbFLA1	TATA-box	promoter-related elements	core promoter element around -30 of transcription start	578	6	-
NbFLA1	TATA-box	promoter-related elements	core promoter element around -30 of transcription start	579	7	-
NbFLA1	TATA-box	promoter-related elements	core promoter element around -30 of transcription start	580	6	+
NbFLA1	TATA-box	promoter-related elements	core promoter element around -30 of transcription start	582	4	+
NbFLA1	TATA-box	promoter-related elements	core promoter element around -30 of transcription start	584	7	+
NbFLA1	TATA-box	promoter-related elements	core promoter element around -30 of transcription start	591	6	+
NbFLA1	TATA-box	promoter-related elements	core promoter element around -30 of transcription start	592	5	-
NbFLA1	TATA-box	promoter-related elements	core promoter element around -30 of transcription start	593	4	+
NbFLA1	TATA-box	promoter-related elements	core promoter element around -30 of transcription start	665	8	-
NbFLA1	TATA-box	promoter-related elements	core promoter element around -30 of transcription start	666	7	-
NbFLA1	TATA-box	promoter-related elements	core promoter element around -30 of transcription start	667	6	-
NbFLA1	TATA-box	promoter-related elements	core promoter element around -30 of transcription start	668	5	-
NbFLA1	TATA-box	promoter-related elements	core promoter element around -30 of transcription start	669	4	+
NbFLA1	TATA-box	promoter-related elements	core promoter element around -30 of transcription start	672	6	+
NbFLA1	TATA-box	promoter-related elements	core promoter element around -30 of transcription start	673	5	-
NbFLA1	TATA-box	promoter-related elements	core promoter element around -30 of transcription start	674	4	+
NbFLA1	TATA-box	promoter-related elements	core promoter element around -30 of transcription start	678	6	+
NbFLA1	TATA-box	promoter-related elements	core promoter element around -30 of transcription start	679	6	+
NbFLA1	TATA-box	promoter-related elements	core promoter element around -30 of transcription start	680	6	+
NbFLA1	TATA-box	promoter-related elements	core promoter element around -30 of transcription start	681	6	+
NbFLA1	TATA-box	promoter-related elements	core promoter element around -30 of transcription start	682	6	+
NbFLA1	TATA-box	promoter-related elements	core promoter element around -30 of transcription start	683	6	+
NbFLA1	TATA-box	promoter-related elements	core promoter element around -30 of transcription start	684	6	+
NbFLA1	TATA-box	promoter-related elements	core promoter element around -30 of transcription start	685	6	+
NbFLA1	TATA-box	promoter-related elements	core promoter element around -30 of transcription start	686	6	+
NbFLA1	TATA-box	promoter-related elements	core promoter element around -30 of transcription start	687	6	+
NbFLA1	TATA-box	promoter-related elements	core promoter element around -30 of transcription start	688	6	+
NbFLA1	TATA-box	promoter-related elements	core promoter element around -30 of transcription start	689	6	+
NbFLA1	TATA-box	promoter-related elements	core promoter element around -30 of transcription start	691	4	+
NbFLA1	TATA-box	promoter-related elements	core promoter element around -30 of transcription start	745	6	+
NbFLA1	TATA-box	promoter-related elements	core promoter element around -30 of transcription start	746	5	-
NbFLA1	TATA-box	promoter-related elements	core promoter element around -30 of transcription start	747	4	+
NbFLA1	TATA-box	promoter-related elements	core promoter element around -30 of transcription start	787	6	+
NbFLA1	TATA-box	promoter-related elements	core promoter element around -30 of transcription start	788	6	+
NbFLA1	TATA-box	promoter-related elements	core promoter element around -30 of transcription start	789	6	+
NbFLA1	TATA-box	promoter-related elements	core promoter element around -30 of transcription start	790	6	+
NbFLA1	TATA-box	promoter-related elements	core promoter element around -30 of transcription start	791	6	+
NbFLA1	TATA-box	promoter-related elements	core promoter element around -30 of transcription start	792	6	+
NbFLA1	TATA-box	promoter-related elements	core promoter element around -30 of transcription start	793	6	+
NbFLA1	TATA-box	promoter-related elements	core promoter element around -30 of transcription start	794	6	+
NbFLA1	TATA-box	promoter-related elements	core promoter element around -30 of transcription start	795	6	+
NbFLA1	TATA-box	promoter-related elements	core promoter element around -30 of transcription start	796	6	+
NbFLA1	TATA-box	promoter-related elements	core promoter element around -30 of transcription start	797	6	+
NbFLA1	TATA-box	promoter-related elements	core promoter element around -30 of transcription start	798	6	+
NbFLA1	TATA-box	promoter-related elements	core promoter element around -30 of transcription start	799	6	+
NbFLA1	TATA-box	promoter-related elements	core promoter element around -30 of transcription start	800	6	+
NbFLA1	TATA-box	promoter-related elements	core promoter element around -30 of transcription start	801	6	+
NbFLA1	TATA-box	promoter-related elements	core promoter element around -30 of transcription start	802	6	+
NbFLA1	TATA-box	promoter-related elements	core promoter element around -30 of transcription start	803	6	+
NbFLA1	TATA-box	promoter-related elements	core promoter element around -30 of transcription start	804	6	+
NbFLA1	TATA-box	promoter-related elements	core promoter element around -30 of transcription start	805	6	+
NbFLA1	TATA-box	promoter-related elements	core promoter element around -30 of transcription start	806	6	+
NbFLA1	TATA-box	promoter-related elements	core promoter element around -30 of transcription start	807	6	+
NbFLA1	TATA-box	promoter-related elements	core promoter element around -30 of transcription start	808	6	+
NbFLA1	TATA-box	promoter-related elements	core promoter element around -30 of transcription start	809	6	+
NbFLA1	TATA-box	promoter-related elements	core promoter element around -30 of transcription start	810	6	+
NbFLA1	TATA-box	promoter-related elements	core promoter element around -30 of transcription start	811	6	+
NbFLA1	TATA-box	promoter-related elements	core promoter element around -30 of transcription start	812	6	+
NbFLA1	TATA-box	promoter-related elements	core promoter element around -30 of transcription start	813	6	+
NbFLA1	TATA-box	promoter-related elements	core promoter element around -30 of transcription start	814	6	+
NbFLA1	TATA-box	promoter-related elements	core promoter element around -30 of transcription start	815	6	+
NbFLA1	TATA-box	promoter-related elements	core promoter element around -30 of transcription start	816	6	+
NbFLA1	TATA-box	promoter-related elements	core promoter element around -30 of transcription start	817	6	+
NbFLA1	TATA-box	promoter-related elements	core promoter element around -30 of transcription start	818	6	+
NbFLA1	TATA-box	promoter-related elements	core promoter element around -30 of transcription start	819	6	+
NbFLA1	TATA-box	promoter-related elements	core promoter element around -30 of transcription start	820	6	+
NbFLA1	TATA-box	promoter-related elements	core promoter element around -30 of transcription start	821	6	+
NbFLA1	TATA-box	promoter-related elements	core promoter element around -30 of transcription start	822	6	+
NbFLA1	TATA-box	promoter-related elements	core promoter element around -30 of transcription start	823	6	+
NbFLA1	TATA-box	promoter-related elements	core promoter element around -30 of transcription start	824	6	+
NbFLA1	TATA-box	promoter-related elements	core promoter element around -30 of transcription start	825	6	+
NbFLA1	TATA-box	promoter-related elements	core promoter element around -30 of transcription start	826	6	+
NbFLA1	TATA-box	promoter-related elements	core promoter element around -30 of transcription start	828	4	+
NbFLA1	TATA-box	promoter-related elements	core promoter element around -30 of transcription start	835	4	+
NbFLA1	TATA-box	promoter-related elements	core promoter element around -30 of transcription start	1028	6	-
NbFLA1	TATA-box	promoter-related elements	core promoter element around -30 of transcription start	1029	6	-
NbFLA1	TATA-box	promoter-related elements	core promoter element around -30 of transcription start	1030	6	-
NbFLA1	TATA-box	promoter-related elements	core promoter element around -30 of transcription start	1031	6	-
NbFLA1	TATA-box	promoter-related elements	core promoter element around -30 of transcription start	1032	6	-
NbFLA1	TATA-box	promoter-related elements	core promoter element around -30 of transcription start	1033	6	-
NbFLA1	TATA-box	promoter-related elements	core promoter element around -30 of transcription start	1034	6	-
NbFLA1	TATA-box	promoter-related elements	core promoter element around -30 of transcription start	1035	6	-
NbFLA1	TATA-box	promoter-related elements	core promoter element around -30 of transcription start	1036	6	-
NbFLA1	TATA-box	promoter-related elements	core promoter element around -30 of transcription start	1037	6	-
NbFLA1	TATA-box	promoter-related elements	core promoter element around -30 of transcription start	1038	6	-
NbFLA1	TATA-box	promoter-related elements	core promoter element around -30 of transcription start	1039	6	-
NbFLA1	TATA-box	promoter-related elements	core promoter element around -30 of transcription start	1040	6	-
NbFLA1	TATA-box	promoter-related elements	core promoter element around -30 of transcription start	1041	6	-
NbFLA1	TATA-box	promoter-related elements	core promoter element around -30 of transcription start	1042	6	-
NbFLA1	TATA-box	promoter-related elements	core promoter element around -30 of transcription start	1043	6	-
NbFLA1	TATA-box	promoter-related elements	core promoter element around -30 of transcription start	1044	6	-
NbFLA1	TATA-box	promoter-related elements	core promoter element around -30 of transcription start	1045	6	-
NbFLA1	TATA-box	promoter-related elements	core promoter element around -30 of transcription start	1046	6	-
NbFLA1	TATA-box	promoter-related elements	core promoter element around -30 of transcription start	1047	6	-
NbFLA1	TATA-box	promoter-related elements	core promoter element around -30 of transcription start	1048	6	-
NbFLA1	TATA-box	promoter-related elements	core promoter element around -30 of transcription start	1049	6	-
NbFLA1	TATA-box	promoter-related elements	core promoter element around -30 of transcription start	1050	4	-
NbFLA1	TATA-box	promoter-related elements	core promoter element around -30 of transcription start	1166	4	-
NbFLA1	TATA-box	promoter-related elements	core promoter element around -30 of transcription start	1238	6	+
NbFLA1	TATA-box	promoter-related elements	core promoter element around -30 of transcription start	1239	5	-
NbFLA1	TATA-box	promoter-related elements	core promoter element around -30 of transcription start	1240	4	-
NbFLA1	TATA-box	promoter-related elements	core promoter element around -30 of transcription start	1341	5	-
NbFLA1	TATA-box	promoter-related elements	core promoter element around -30 of transcription start	1342	4	-
NbFLA1	TATA-box	promoter-related elements	core promoter element around -30 of transcription start	1353	4	-
NbFLA1	TATA-box	promoter-related elements	core promoter element around -30 of transcription start	1382	9	-
NbFLA1	TATA-box	promoter-related elements	core promoter element around -30 of transcription start	1383	7	-
NbFLA1	TATA-box	promoter-related elements	core promoter element around -30 of transcription start	1384	6	-
NbFLA1	TATA-box	promoter-related elements	core promoter element around -30 of transcription start	1385	7	-
NbFLA1	TATA-box	promoter-related elements	core promoter element around -30 of transcription start	1386	6	-
NbFLA1	TATA-box	promoter-related elements	core promoter element around -30 of transcription start	1388	4	-
NbFLA1	TATA-box	promoter-related elements	core promoter element around -30 of transcription start	1559	8	+
NbFLA1	TATA-box	promoter-related elements	core promoter element around -30 of transcription start	1564	12	-
NbFLA1	TATA-box	promoter-related elements	core promoter element around -30 of transcription start	1572	6	+
NbFLA1	TATA-box	promoter-related elements	core promoter element around -30 of transcription start	1573	4	-
NbFLA1	TATA-box	promoter-related elements	core promoter element around -30 of transcription start	1702	6	-
NbFLA1	TATA-box	promoter-related elements	core promoter element around -30 of transcription start	1703	4	-
NbFLA1	TATA-box	promoter-related elements	core promoter element around -30 of transcription start	1916	7	-
NbFLA1	TATA-box	promoter-related elements	core promoter element around -30 of transcription start	1917	6	-
NbFLA1	TATA-box	promoter-related elements	core promoter element around -30 of transcription start	1918	6	-
NbFLA1	TATA-box	promoter-related elements	core promoter element around -30 of transcription start	1919	6	-
NbFLA1	TATA-box	promoter-related elements	core promoter element around -30 of transcription start	1921	4	-
NbFLA1	TATA-box	promoter-related elements	core promoter element around -30 of transcription start	1953	4	-
NbFLA1	TCA-element	hormone-responsive elements	cis-acting element involved in salicylic acid responsiveness	1975	9	+
NbFLA14	ABRE	hormone-responsive elements	cis-acting element involved in the abscisic acid responsiveness	1145	6	-
NbFLA14	ABRE	hormone-responsive elements	cis-acting element involved in the abscisic acid responsiveness	1146	5	+
NbFLA14	ABRE	hormone-responsive elements	cis-acting element involved in the abscisic acid responsiveness	1320	5	+
NbFLA1	Unnamed__1	other elements	uknown	64	5	-
NbFLA1	Unnamed__1	other elements	uknown	171	5	+
NbFLA1	Unnamed__4	other elements	uknown	60	4	-
NbFLA1	Unnamed__4	other elements	uknown	77	4	-
NbFLA1	Unnamed__4	other elements	uknown	533	4	+
NbFLA1	Unnamed__4	other elements	uknown	1121	4	-
NbFLA1	Unnamed__4	other elements	uknown	1736	4	+
NbFLA1	Unnamed__6	other elements	uknown	662	10	-
NbFLA1	WRE3	environmental stress-related elements	wound inducibility (third region)	89	6	-
NbFLA10	AAGAA-motif	other elements	uknown	1203	7	-
NbFLA14	ABRE	hormone-responsive elements	abscisic acid responsice element 3a	1319	6	+
NbFLA14	ABRE	hormone-responsive elements	ABA (abscisic acid) response	1319	6	-
NbFLA15	ABRE	hormone-responsive elements	cis-acting element involved in the abscisic acid responsiveness	111	7	-
NbFLA10	AE-box	light-responsive elements	part of a module for light response	1253	8	+
NbFLA16	ABRE	hormone-responsive elements	cis-acting element involved in the abscisic acid responsiveness	244	5	+
NbFLA16	ABRE	hormone-responsive elements	abscisic acid responsice element 3a	243	6	+
NbFLA10	as-1	promoter-related elements	Part of the promoter of the Arabidopsis gene encoding Pro dehydrogenase (ProDH), a mitochondrial enzyme involved in the first step of the conversion of Pro to glutamic acid. The ProDH gene in Arabidopsis is up-regulated by rehydration after dehydration but is down-regulated by dehydration. ProDH is also induced by L-Pro and hypoosmolarity	1599	5	-
NbFLA10	AT~TATA-box	promoter-related elements	core promotor element	318	6	+
NbFLA10	AT~TATA-box	promoter-related elements	core promotor element	1310	6	-
NbFLA10	Box 4	light-responsive elements	part of a conserved DNA module involved in light responsiveness	37	6	+
NbFLA10	Box 4	light-responsive elements	part of a conserved DNA module involved in light responsiveness	84	6	+
NbFLA10	Box 4	light-responsive elements	part of a conserved DNA module involved in light responsiveness	340	6	+
NbFLA10	Box 4	light-responsive elements	part of a conserved DNA module involved in light responsiveness	473	6	+
NbFLA10	CAAT-box	promoter-related elements	common cis-acting element in promoter and enhancer regions	106	5	-
NbFLA10	CAAT-box	promoter-related elements	common cis-acting element in promoter and enhancer regions	223	5	+
NbFLA10	CAAT-box	promoter-related elements	common cis-acting element in promoter and enhancer regions	277	5	+
NbFLA10	CAAT-box	promoter-related elements	common cis-acting element in promoter and enhancer regions	348	4	-
NbFLA10	CAAT-box	promoter-related elements	common cis-acting element in promoter and enhancer regions	436	5	-
NbFLA10	CAAT-box	promoter-related elements	common cis-acting element in promoter and enhancer regions	482	4	+
NbFLA10	CAAT-box	promoter-related elements	common cis-acting element in promoter and enhancer regions	518	5	-
NbFLA10	CAAT-box	promoter-related elements	common cis-acting element in promoter and enhancer regions	546	4	-
NbFLA10	CAAT-box	promoter-related elements	common cis-acting element in promoter and enhancer regions	553	5	-
NbFLA10	CAAT-box	promoter-related elements	common cis-acting element in promoter and enhancer regions	1105	5	+
NbFLA10	CAAT-box	promoter-related elements	common cis-acting element in promoter and enhancer regions	1156	4	+
NbFLA10	CAAT-box	promoter-related elements	common cis-acting element in promoter and enhancer regions	1169	5	+
NbFLA10	CAAT-box	promoter-related elements	common cis-acting element in promoter and enhancer regions	1324	4	+
NbFLA10	CAAT-box	promoter-related elements	common cis-acting element in promoter and enhancer regions	1362	4	+
NbFLA10	CAAT-box	promoter-related elements	common cis-acting element in promoter and enhancer regions	1389	5	-
NbFLA10	CAAT-box	promoter-related elements	common cis-acting element in promoter and enhancer regions	1437	5	+
NbFLA10	CAAT-box	promoter-related elements	common cis-acting element in promoter and enhancer regions	1445	5	+
NbFLA10	CAAT-box	promoter-related elements	common cis-acting element in promoter and enhancer regions	1509	5	+
NbFLA10	CAAT-box	promoter-related elements	common cis-acting element in promoter and enhancer regions	1524	4	+
NbFLA10	CAAT-box	promoter-related elements	common cis-acting element in promoter and enhancer regions	1633	4	+
NbFLA10	CAAT-box	promoter-related elements	common cis-acting element in promoter and enhancer regions	1657	4	+
NbFLA10	CAAT-box	promoter-related elements	common cis-acting element in promoter and enhancer regions	1760	5	+
NbFLA10	CAAT-box	promoter-related elements	common cis-acting element in promoter and enhancer regions	1825	4	+
NbFLA10	CAAT-box	promoter-related elements	common cis-acting element in promoter and enhancer regions	1875	4	+
NbFLA10	CAT-box	development-related elements	cis-acting regulatory element related to meristem expression	1839	6	-
NbFLA16	ABRE	hormone-responsive elements	ABA (abscisic acid) response	243	6	-
NbFLA10	chs-CMA1a	light-responsive elements	part of a light responsive element	1214	8	+
NbFLA10	ERE	hormone-responsive elements	ethylene-responsive element	252	8	+
NbFLA10	ERE	hormone-responsive elements	ethylene-responsive element	986	8	+
NbFLA10	ERE	hormone-responsive elements	ethylene-responsive element	988	8	-
NbFLA10	ERE	hormone-responsive elements	ethylene-responsive element	1032	8	-
NbFLA10	ERE	hormone-responsive elements	ethylene-responsive element	1528	8	+
NbFLA10	F-box	other elements	uknown	539	10	-
NbFLA10	GATA-motif	light-responsive elements	part of a light responsive element	1700	10	-
NbFLA17	ABRE	hormone-responsive elements	cis-acting element involved in the abscisic acid responsiveness	303	9	-
NbFLA17	ABRE	hormone-responsive elements	cis-acting element involved in the abscisic acid responsiveness	318	5	-
NbFLA10	MBS	environmental stress-related elements	MYB binding site involved in drought-inducibility	1806	6	+
NbFLA10	MYB	promoter-related elements	Part of the RNR1b promoter. The RB/E2F pathway is involved in the control of the G1/S transition of the eukaryotic cell cycle. Ribonucleotide reductase (RNR) is a key enzyme in the pathway of DNA synthesis. It catalyzes the reduction of ribonucleoside diphosphates (NDPs) in deoxyribonucleoside diphosphates (dNDPs), a rate-limiting step in DNA synthesis	262	6	+
NbFLA10	MYB	promoter-related elements	Part of the RNR1b promoter. The RB/E2F pathway is involved in the control of the G1/S transition of the eukaryotic cell cycle. Ribonucleotide reductase (RNR) is a key enzyme in the pathway of DNA synthesis. It catalyzes the reduction of ribonucleoside diphosphates (NDPs) in deoxyribonucleoside diphosphates (dNDPs), a rate-limiting step in DNA synthesis	1806	6	+
NbFLA17	ABRE	hormone-responsive elements	cis-acting element involved in the abscisic acid responsiveness	1225	5	+
NbFLA17	ABRE	hormone-responsive elements	abscisic acid responsice element 3a	318	6	-
NbFLA17	ABRE	hormone-responsive elements	ABA (abscisic acid) response	318	6	+
NbFLA10	O2-site	development-related elements	cis-acting regulatory element involved in zein metabolism regulation	1495	9	-
NbFLA18	ABRE	hormone-responsive elements	cis-acting element involved in the abscisic acid responsiveness	657	6	+
NbFLA18	ABRE	hormone-responsive elements	cis-acting element involved in the abscisic acid responsiveness	658	5	+
NbFLA10	TATA	promoter-related elements	core promotor element	923	8	-
NbFLA10	TATA-box	promoter-related elements	core promoter element around -30 of transcription start	178	5	-
NbFLA10	TATA-box	promoter-related elements	core promoter element around -30 of transcription start	179	4	+
NbFLA10	TATA-box	promoter-related elements	core promoter element around -30 of transcription start	227	7	+
NbFLA10	TATA-box	promoter-related elements	core promoter element around -30 of transcription start	318	6	+
NbFLA10	TATA-box	promoter-related elements	core promoter element around -30 of transcription start	319	6	+
NbFLA10	TATA-box	promoter-related elements	core promoter element around -30 of transcription start	320	4	+
NbFLA10	TATA-box	promoter-related elements	core promoter element around -30 of transcription start	332	5	-
NbFLA10	TATA-box	promoter-related elements	core promoter element around -30 of transcription start	333	4	+
NbFLA10	TATA-box	promoter-related elements	core promoter element around -30 of transcription start	441	6	+
NbFLA10	TATA-box	promoter-related elements	core promoter element around -30 of transcription start	442	4	+
NbFLA10	TATA-box	promoter-related elements	core promoter element around -30 of transcription start	460	6	+
NbFLA10	TATA-box	promoter-related elements	core promoter element around -30 of transcription start	461	4	+
NbFLA10	TATA-box	promoter-related elements	core promoter element around -30 of transcription start	491	12	-
NbFLA10	TATA-box	promoter-related elements	core promoter element around -30 of transcription start	493	6	+
NbFLA10	TATA-box	promoter-related elements	core promoter element around -30 of transcription start	494	4	+
NbFLA10	TATA-box	promoter-related elements	core promoter element around -30 of transcription start	499	6	+
NbFLA10	TATA-box	promoter-related elements	core promoter element around -30 of transcription start	500	4	+
NbFLA10	TATA-box	promoter-related elements	core promoter element around -30 of transcription start	679	5	-
NbFLA10	TATA-box	promoter-related elements	core promoter element around -30 of transcription start	680	4	+
NbFLA10	TATA-box	promoter-related elements	core promoter element around -30 of transcription start	716	5	-
NbFLA10	TATA-box	promoter-related elements	core promoter element around -30 of transcription start	717	4	+
NbFLA10	TATA-box	promoter-related elements	core promoter element around -30 of transcription start	740	5	-
NbFLA10	TATA-box	promoter-related elements	core promoter element around -30 of transcription start	741	4	+
NbFLA10	TATA-box	promoter-related elements	core promoter element around -30 of transcription start	789	5	-
NbFLA10	TATA-box	promoter-related elements	core promoter element around -30 of transcription start	790	4	+
NbFLA10	TATA-box	promoter-related elements	core promoter element around -30 of transcription start	806	4	+
NbFLA10	TATA-box	promoter-related elements	core promoter element around -30 of transcription start	858	5	-
NbFLA10	TATA-box	promoter-related elements	core promoter element around -30 of transcription start	859	4	+
NbFLA10	TATA-box	promoter-related elements	core promoter element around -30 of transcription start	924	7	-
NbFLA10	TATA-box	promoter-related elements	core promoter element around -30 of transcription start	925	6	-
NbFLA10	TATA-box	promoter-related elements	core promoter element around -30 of transcription start	926	5	-
NbFLA10	TATA-box	promoter-related elements	core promoter element around -30 of transcription start	927	4	+
NbFLA10	TATA-box	promoter-related elements	core promoter element around -30 of transcription start	1081	6	+
NbFLA10	TATA-box	promoter-related elements	core promoter element around -30 of transcription start	1082	5	-
NbFLA10	TATA-box	promoter-related elements	core promoter element around -30 of transcription start	1083	4	-
NbFLA10	TATA-box	promoter-related elements	core promoter element around -30 of transcription start	1309	6	-
NbFLA10	TATA-box	promoter-related elements	core promoter element around -30 of transcription start	1310	6	-
NbFLA10	TATA-box	promoter-related elements	core promoter element around -30 of transcription start	1311	6	-
NbFLA10	TATA-box	promoter-related elements	core promoter element around -30 of transcription start	1312	4	-
NbFLA10	TATA-box	promoter-related elements	core promoter element around -30 of transcription start	1353	5	-
NbFLA10	TATA-box	promoter-related elements	core promoter element around -30 of transcription start	1354	4	-
NbFLA10	TATA-box	promoter-related elements	core promoter element around -30 of transcription start	1635	6	+
NbFLA10	TATA-box	promoter-related elements	core promoter element around -30 of transcription start	1636	5	-
NbFLA10	TATA-box	promoter-related elements	core promoter element around -30 of transcription start	1637	4	-
NbFLA10	TCT-motif	light-responsive elements	part of a light responsive element	897	6	-
NbFLA10	TCT-motif	light-responsive elements	part of a light responsive element	1160	6	+
NbFLA18	ABRE	hormone-responsive elements	cis-acting element involved in the abscisic acid responsiveness	676	5	+
NbFLA10	TGA-element	hormone-responsive elements	auxin-responsive element	1903	6	+
NbFLA10	Unnamed__4	other elements	uknown	611	4	-
NbFLA10	Unnamed__4	other elements	uknown	1451	4	-
NbFLA10	Unnamed__4	other elements	uknown	1677	4	+
NbFLA10	Unnamed__4	other elements	uknown	1766	4	-
NbFLA10	Unnamed__4	other elements	uknown	1830	4	+
NbFLA10	Unnamed__4	other elements	uknown	1952	4	+
NbFLA10	Unnamed__4	other elements	uknown	1958	4	+
NbFLA10	Unnamed__4	other elements	uknown	1977	4	+
NbFLA10	W box	other elements	uknown	1872	6	-
NbFLA10	WRE3	environmental stress-related elements	wound inducibility (third region)	699	6	-
NbFLA10	WRE3	environmental stress-related elements	wound inducibility (third region)	1832	6	+
NbFLA10	WUN-motif	environmental stress-related elements	wound-responsive element	453	9	+
NbFLA11	AAGAA-motif	other elements	uknown	1171	9	+
NbFLA11	AAGAA-motif	other elements	uknown	1929	7	-
NbFLA18	ABRE	hormone-responsive elements	cis-acting element involved in the abscisic acid responsiveness	689	5	-
NbFLA11	AT~TATA-box	promoter-related elements	core promotor element	779	8	-
NbFLA11	AT~TATA-box	promoter-related elements	core promotor element	781	6	+
NbFLA11	AT~TATA-box	promoter-related elements	core promotor element	1462	6	-
NbFLA11	AT~TATA-box	promoter-related elements	core promotor element	1811	6	-
NbFLA11	AT1-motif	light-responsive elements	part of a light responsive module	1625	13	+
NbFLA11	ATC-motif	light-responsive elements	part of a conserved DNA module involved in light responsiveness	705	8	+
NbFLA11	AuxRR-core	hormone-responsive elements	cis-acting regulatory element involved in auxin responsiveness	454	7	-
NbFLA11	Box 4	light-responsive elements	part of a conserved DNA module involved in light responsiveness	579	6	+
NbFLA11	Box 4	light-responsive elements	part of a conserved DNA module involved in light responsiveness	1504	6	-
NbFLA11	CAAT-box	promoter-related elements	common cis-acting element in promoter and enhancer regions	23	4	-
NbFLA11	CAAT-box	promoter-related elements	common cis-acting element in promoter and enhancer regions	28	4	+
NbFLA11	CAAT-box	promoter-related elements	common cis-acting element in promoter and enhancer regions	30	5	-
NbFLA11	CAAT-box	promoter-related elements	common cis-acting element in promoter and enhancer regions	54	4	+
NbFLA11	CAAT-box	promoter-related elements	common cis-acting element in promoter and enhancer regions	70	4	+
NbFLA11	CAAT-box	promoter-related elements	common cis-acting element in promoter and enhancer regions	72	4	-
NbFLA11	CAAT-box	promoter-related elements	common cis-acting element in promoter and enhancer regions	110	4	-
NbFLA11	CAAT-box	promoter-related elements	common cis-acting element in promoter and enhancer regions	233	4	+
NbFLA11	CAAT-box	promoter-related elements	common cis-acting element in promoter and enhancer regions	247	5	-
NbFLA11	CAAT-box	promoter-related elements	common cis-acting element in promoter and enhancer regions	274	4	+
NbFLA11	CAAT-box	promoter-related elements	common cis-acting element in promoter and enhancer regions	284	5	-
NbFLA11	CAAT-box	promoter-related elements	common cis-acting element in promoter and enhancer regions	297	5	+
NbFLA11	CAAT-box	promoter-related elements	common cis-acting element in promoter and enhancer regions	434	4	+
NbFLA11	CAAT-box	promoter-related elements	common cis-acting element in promoter and enhancer regions	447	4	+
NbFLA11	CAAT-box	promoter-related elements	common cis-acting element in promoter and enhancer regions	728	5	-
NbFLA11	CAAT-box	promoter-related elements	common cis-acting element in promoter and enhancer regions	738	5	+
NbFLA11	CAAT-box	promoter-related elements	common cis-acting element in promoter and enhancer regions	787	4	+
NbFLA11	CAAT-box	promoter-related elements	common cis-acting element in promoter and enhancer regions	820	4	+
NbFLA11	CAAT-box	promoter-related elements	common cis-acting element in promoter and enhancer regions	836	5	+
NbFLA11	CAAT-box	promoter-related elements	common cis-acting element in promoter and enhancer regions	959	5	+
NbFLA11	CAAT-box	promoter-related elements	common cis-acting element in promoter and enhancer regions	960	4	+
NbFLA11	CAAT-box	promoter-related elements	common cis-acting element in promoter and enhancer regions	1107	4	+
NbFLA11	CAAT-box	promoter-related elements	common cis-acting element in promoter and enhancer regions	1229	5	-
NbFLA11	CAAT-box	promoter-related elements	common cis-acting element in promoter and enhancer regions	1500	4	-
NbFLA11	CAAT-box	promoter-related elements	common cis-acting element in promoter and enhancer regions	1511	4	-
NbFLA11	CAAT-box	promoter-related elements	common cis-acting element in promoter and enhancer regions	1653	5	-
NbFLA11	CAAT-box	promoter-related elements	common cis-acting element in promoter and enhancer regions	1664	4	+
NbFLA11	CAAT-box	promoter-related elements	common cis-acting element in promoter and enhancer regions	1776	5	-
NbFLA11	CAAT-box	promoter-related elements	common cis-acting element in promoter and enhancer regions	1903	5	+
NbFLA11	CAAT-box	promoter-related elements	common cis-acting element in promoter and enhancer regions	1904	4	+
NbFLA11	CAAT-box	promoter-related elements	common cis-acting element in promoter and enhancer regions	1924	4	+
NbFLA11	CAAT-box	promoter-related elements	common cis-acting element in promoter and enhancer regions	1998	4	-
NbFLA11	CAT-box	development-related elements	cis-acting regulatory element related to meristem expression	560	6	+
NbFLA11	CCAAT-box	site-binding related elements	MYBHv1 binding site	260	6	+
NbFLA11	CCAAT-box	site-binding related elements	MYBHv1 binding site	289	6	+
NbFLA11	CCAAT-box	site-binding related elements	MYBHv1 binding site	324	6	+
NbFLA11	DRE core	development-related elements	funtions as a coupling element of ABRE	1714	6	+
NbFLA11	ERE	hormone-responsive elements	ethylene-responsive element	839	8	+
NbFLA11	ERE	hormone-responsive elements	ethylene-responsive element	1407	8	+
NbFLA11	ERE	hormone-responsive elements	ethylene-responsive element	1494	8	-
NbFLA11	GA-motif	light-responsive elements	part of a light responsive element	1452	8	-
NbFLA11	GA-motif	light-responsive elements	part of a light responsive element	1545	8	+
NbFLA11	GATA-motif	light-responsive elements	part of a light responsive element	1681	9	-
NbFLA19	ABRE	hormone-responsive elements	cis-acting element involved in the abscisic acid responsiveness	70	9	+
NbFLA19	ABRE	hormone-responsive elements	cis-acting element involved in the abscisic acid responsiveness	72	6	+
NbFLA19	ABRE	hormone-responsive elements	cis-acting element involved in the abscisic acid responsiveness	73	5	+
NbFLA19	ABRE	hormone-responsive elements	cis-acting element involved in the abscisic acid responsiveness	596	5	-
NbFLA11	LAMP-element	light-responsive elements	part of a light responsive element	1681	9	+
NbFLA11	LTR	environmental stress-related elements	cis-acting element involved in low-temperature responsiveness	224	6	+
NbFLA11	MSA-like	development-related elements	cis-acting element involved in cell cycle regulation	258	9	+
NbFLA11	MYB	promoter-related elements	Part of the RNR1b promoter. The RB/E2F pathway is involved in the control of the G1/S transition of the eukaryotic cell cycle. Ribonucleotide reductase (RNR) is a key enzyme in the pathway of DNA synthesis. It catalyzes the reduction of ribonucleoside diphosphates (NDPs) in deoxyribonucleoside diphosphates (dNDPs), a rate-limiting step in DNA synthesis	406	6	+
NbFLA11	MYB recognition site	development-related elements	Part of the promoter of the Arabidopsis gene encoding Pro dehydrogenase (ProDH), a mitochondrial enzyme involved in the first step of the conversion of Pro to glutamic acid. The ProDH gene in Arabidopsis is up-regulated by rehydration after dehydration but is down-regulated by dehydration. ProDH is also induced by L-Pro and hypoosmolarity	260	6	-
NbFLA11	MYB recognition site	development-related elements	Part of the promoter of the Arabidopsis gene encoding Pro dehydrogenase (ProDH), a mitochondrial enzyme involved in the first step of the conversion of Pro to glutamic acid. The ProDH gene in Arabidopsis is up-regulated by rehydration after dehydration but is down-regulated by dehydration. ProDH is also induced by L-Pro and hypoosmolarity	289	6	-
NbFLA11	MYB recognition site	development-related elements	Part of the promoter of the Arabidopsis gene encoding Pro dehydrogenase (ProDH), a mitochondrial enzyme involved in the first step of the conversion of Pro to glutamic acid. The ProDH gene in Arabidopsis is up-regulated by rehydration after dehydration but is down-regulated by dehydration. ProDH is also induced by L-Pro and hypoosmolarity	324	6	-
NbFLA11	MYB-like sequence	site-binding related elements	possible MYB binding region	406	6	+
NbFLA19	ABRE	hormone-responsive elements	cis-acting element involved in the abscisic acid responsiveness	1792	5	-
NbFLA19	ABRE	hormone-responsive elements	abscisic acid responsice element 3a	1792	6	-
NbFLA19	ABRE	hormone-responsive elements	ABA (abscisic acid) response	1792	6	+
NbFLA2	ABRE	hormone-responsive elements	cis-acting element involved in the abscisic acid responsiveness	590	7	+
NbFLA20	ABRE	hormone-responsive elements	cis-acting element involved in the abscisic acid responsiveness	865	5	+
NbFLA22	ABRE	hormone-responsive elements	cis-acting element involved in the abscisic acid responsiveness	359	5	+
NbFLA23	ABRE	hormone-responsive elements	cis-acting element involved in the abscisic acid responsiveness	563	5	+
NbFLA23	ABRE	hormone-responsive elements	cis-acting element involved in the abscisic acid responsiveness	1649	5	+
NbFLA11	TATA	promoter-related elements	core promotor element	880	8	-
NbFLA11	TATA-box	promoter-related elements	core promoter element around -30 of transcription start	143	9	-
NbFLA11	TATA-box	promoter-related elements	core promoter element around -30 of transcription start	144	7	-
NbFLA11	TATA-box	promoter-related elements	core promoter element around -30 of transcription start	145	6	-
NbFLA11	TATA-box	promoter-related elements	core promoter element around -30 of transcription start	146	5	-
NbFLA11	TATA-box	promoter-related elements	core promoter element around -30 of transcription start	147	4	+
NbFLA11	TATA-box	promoter-related elements	core promoter element around -30 of transcription start	169	6	+
NbFLA11	TATA-box	promoter-related elements	core promoter element around -30 of transcription start	170	4	+
NbFLA11	TATA-box	promoter-related elements	core promoter element around -30 of transcription start	209	9	-
NbFLA11	TATA-box	promoter-related elements	core promoter element around -30 of transcription start	642	4	+
NbFLA11	TATA-box	promoter-related elements	core promoter element around -30 of transcription start	777	9	-
NbFLA11	TATA-box	promoter-related elements	core promoter element around -30 of transcription start	778	7	-
NbFLA11	TATA-box	promoter-related elements	core promoter element around -30 of transcription start	779	6	-
NbFLA11	TATA-box	promoter-related elements	core promoter element around -30 of transcription start	780	7	-
NbFLA11	TATA-box	promoter-related elements	core promoter element around -30 of transcription start	781	6	+
NbFLA11	TATA-box	promoter-related elements	core promoter element around -30 of transcription start	783	4	+
NbFLA11	TATA-box	promoter-related elements	core promoter element around -30 of transcription start	881	7	-
NbFLA11	TATA-box	promoter-related elements	core promoter element around -30 of transcription start	882	6	-
NbFLA11	TATA-box	promoter-related elements	core promoter element around -30 of transcription start	883	5	-
NbFLA11	TATA-box	promoter-related elements	core promoter element around -30 of transcription start	884	4	+
NbFLA11	TATA-box	promoter-related elements	core promoter element around -30 of transcription start	997	6	+
NbFLA11	TATA-box	promoter-related elements	core promoter element around -30 of transcription start	998	4	+
NbFLA11	TATA-box	promoter-related elements	core promoter element around -30 of transcription start	1067	7	+
NbFLA11	TATA-box	promoter-related elements	core promoter element around -30 of transcription start	1139	6	+
NbFLA11	TATA-box	promoter-related elements	core promoter element around -30 of transcription start	1140	4	-
NbFLA11	TATA-box	promoter-related elements	core promoter element around -30 of transcription start	1161	6	+
NbFLA11	TATA-box	promoter-related elements	core promoter element around -30 of transcription start	1162	4	-
NbFLA11	TATA-box	promoter-related elements	core promoter element around -30 of transcription start	1403	6	-
NbFLA11	TATA-box	promoter-related elements	core promoter element around -30 of transcription start	1404	4	-
NbFLA11	TATA-box	promoter-related elements	core promoter element around -30 of transcription start	1457	4	-
NbFLA11	TATA-box	promoter-related elements	core promoter element around -30 of transcription start	1460	6	+
NbFLA11	TATA-box	promoter-related elements	core promoter element around -30 of transcription start	1461	7	-
NbFLA11	TATA-box	promoter-related elements	core promoter element around -30 of transcription start	1462	6	-
NbFLA11	TATA-box	promoter-related elements	core promoter element around -30 of transcription start	1464	4	-
NbFLA11	TATA-box	promoter-related elements	core promoter element around -30 of transcription start	1535	8	+
NbFLA11	TATA-box	promoter-related elements	core promoter element around -30 of transcription start	1599	4	-
NbFLA11	TATA-box	promoter-related elements	core promoter element around -30 of transcription start	1635	8	-
NbFLA11	TATA-box	promoter-related elements	core promoter element around -30 of transcription start	1636	7	-
NbFLA11	TATA-box	promoter-related elements	core promoter element around -30 of transcription start	1637	6	-
NbFLA11	TATA-box	promoter-related elements	core promoter element around -30 of transcription start	1638	5	-
NbFLA11	TATA-box	promoter-related elements	core promoter element around -30 of transcription start	1639	4	-
NbFLA11	TATA-box	promoter-related elements	core promoter element around -30 of transcription start	1647	6	+
NbFLA11	TATA-box	promoter-related elements	core promoter element around -30 of transcription start	1648	4	-
NbFLA11	TATA-box	promoter-related elements	core promoter element around -30 of transcription start	1810	6	-
NbFLA11	TATA-box	promoter-related elements	core promoter element around -30 of transcription start	1811	6	-
NbFLA11	TATA-box	promoter-related elements	core promoter element around -30 of transcription start	1813	4	-
NbFLA11	TATA-box	promoter-related elements	core promoter element around -30 of transcription start	1888	4	-
NbFLA11	TCCC-motif	light-responsive elements	part of a light responsive element	1199	7	-
NbFLA11	TGA-element	hormone-responsive elements	auxin-responsive element	251	6	-
NbFLA11	Unnamed__1	other elements	uknown	1213	5	+
NbFLA11	Unnamed__4	other elements	uknown	197	4	-
NbFLA11	Unnamed__4	other elements	uknown	922	4	+
NbFLA11	Unnamed__4	other elements	uknown	1122	4	-
NbFLA11	Unnamed__4	other elements	uknown	1201	4	-
NbFLA11	Unnamed__4	other elements	uknown	1206	4	-
NbFLA11	Unnamed__4	other elements	uknown	1264	4	-
NbFLA11	Unnamed__4	other elements	uknown	1288	4	-
NbFLA11	Unnamed__4	other elements	uknown	1764	4	-
NbFLA11	Unnamed__4	other elements	uknown	1784	4	-
NbFLA11	Unnamed__4	other elements	uknown	1823	4	-
NbFLA11	Unnamed__4	other elements	uknown	1977	4	-
NbFLA11	Unnamed__4	other elements	uknown	1980	4	-
NbFLA11	Unnamed__4	other elements	uknown	1983	4	-
NbFLA11	Unnamed__4	other elements	uknown	1986	4	-
NbFLA11	Unnamed__4	other elements	uknown	1989	4	-
NbFLA11	WRE3	environmental stress-related elements	wound inducibility (third region)	1318	6	-
NbFLA12	AAGAA-motif	other elements	uknown	193	7	-
NbFLA12	AAGAA-motif	other elements	uknown	556	7	+
NbFLA12	AAGAA-motif	other elements	uknown	771	9	+
NbFLA12	AAGAA-motif	other elements	uknown	933	7	-
NbFLA12	AAGAA-motif	other elements	uknown	1701	7	+
NbFLA23	ABRE	hormone-responsive elements	abscisic acid responsice element 3a	562	6	+
NbFLA12	AC-I	development-related elements	Homologous to AC-I element from the PAL2 gene from Phaseolus. AC-I confers enhanced xylem expression and repressed phloem expression	1885	9	+
NbFLA23	ABRE	hormone-responsive elements	ABA (abscisic acid) response	562	6	-
NbFLA12	as-1	promoter-related elements	Part of the promoter of the Arabidopsis gene encoding Pro dehydrogenase (ProDH), a mitochondrial enzyme involved in the first step of the conversion of Pro to glutamic acid. The ProDH gene in Arabidopsis is up-regulated by rehydration after dehydration but is down-regulated by dehydration. ProDH is also induced by L-Pro and hypoosmolarity	1099	5	-
NbFLA12	AT~TATA-box	promoter-related elements	core promotor element	432	6	+
NbFLA12	AT~TATA-box	promoter-related elements	core promotor element	579	6	+
NbFLA12	AT~TATA-box	promoter-related elements	core promotor element	675	6	+
NbFLA12	AT~TATA-box	promoter-related elements	core promotor element	677	6	+
NbFLA12	AT~TATA-box	promoter-related elements	core promotor element	812	6	+
NbFLA12	AT~TATA-box	promoter-related elements	core promotor element	849	6	+
NbFLA12	AT~TATA-box	promoter-related elements	core promotor element	851	6	+
NbFLA12	AT~TATA-box	promoter-related elements	core promotor element	891	6	+
NbFLA12	AT~TATA-box	promoter-related elements	core promotor element	893	6	+
NbFLA12	AT~TATA-box	promoter-related elements	core promotor element	1337	6	-
NbFLA12	AT~TATA-box	promoter-related elements	core promotor element	1779	6	-
NbFLA12	AT~TATA-box	promoter-related elements	core promotor element	1781	6	-
NbFLA12	Box 4	light-responsive elements	part of a conserved DNA module involved in light responsiveness	388	6	+
NbFLA12	Box 4	light-responsive elements	part of a conserved DNA module involved in light responsiveness	999	6	+
NbFLA12	Box 4	light-responsive elements	part of a conserved DNA module involved in light responsiveness	1902	6	-
NbFLA12	CAAT-box	promoter-related elements	common cis-acting element in promoter and enhancer regions	20	4	+
NbFLA12	CAAT-box	promoter-related elements	common cis-acting element in promoter and enhancer regions	27	4	-
NbFLA12	CAAT-box	promoter-related elements	common cis-acting element in promoter and enhancer regions	123	4	-
NbFLA12	CAAT-box	promoter-related elements	common cis-acting element in promoter and enhancer regions	128	4	-
NbFLA12	CAAT-box	promoter-related elements	common cis-acting element in promoter and enhancer regions	134	5	-
NbFLA12	CAAT-box	promoter-related elements	common cis-acting element in promoter and enhancer regions	280	5	+
NbFLA12	CAAT-box	promoter-related elements	common cis-acting element in promoter and enhancer regions	496	4	+
NbFLA12	CAAT-box	promoter-related elements	common cis-acting element in promoter and enhancer regions	545	4	+
NbFLA12	CAAT-box	promoter-related elements	common cis-acting element in promoter and enhancer regions	666	4	+
NbFLA12	CAAT-box	promoter-related elements	common cis-acting element in promoter and enhancer regions	791	4	-
NbFLA12	CAAT-box	promoter-related elements	common cis-acting element in promoter and enhancer regions	921	5	-
NbFLA12	CAAT-box	promoter-related elements	common cis-acting element in promoter and enhancer regions	928	4	+
NbFLA12	CAAT-box	promoter-related elements	common cis-acting element in promoter and enhancer regions	1052	5	-
NbFLA12	CAAT-box	promoter-related elements	common cis-acting element in promoter and enhancer regions	1092	5	-
NbFLA12	CAAT-box	promoter-related elements	common cis-acting element in promoter and enhancer regions	1150	5	+
NbFLA12	CAAT-box	promoter-related elements	common cis-acting element in promoter and enhancer regions	1151	4	+
NbFLA12	CAAT-box	promoter-related elements	common cis-acting element in promoter and enhancer regions	1225	5	+
NbFLA12	CAAT-box	promoter-related elements	common cis-acting element in promoter and enhancer regions	1238	4	-
NbFLA12	CAAT-box	promoter-related elements	common cis-acting element in promoter and enhancer regions	1243	4	-
NbFLA12	CAAT-box	promoter-related elements	common cis-acting element in promoter and enhancer regions	1248	5	-
NbFLA12	CAAT-box	promoter-related elements	common cis-acting element in promoter and enhancer regions	1284	5	+
NbFLA12	CAAT-box	promoter-related elements	common cis-acting element in promoter and enhancer regions	1285	4	+
NbFLA12	CAAT-box	promoter-related elements	common cis-acting element in promoter and enhancer regions	1358	5	+
NbFLA12	CAAT-box	promoter-related elements	common cis-acting element in promoter and enhancer regions	1383	4	+
NbFLA12	CAAT-box	promoter-related elements	common cis-acting element in promoter and enhancer regions	1404	4	+
NbFLA12	CAAT-box	promoter-related elements	common cis-acting element in promoter and enhancer regions	1422	5	+
NbFLA12	CAAT-box	promoter-related elements	common cis-acting element in promoter and enhancer regions	1431	5	+
NbFLA12	CAAT-box	promoter-related elements	common cis-acting element in promoter and enhancer regions	1432	4	+
NbFLA12	CAAT-box	promoter-related elements	common cis-acting element in promoter and enhancer regions	1504	5	+
NbFLA12	CAAT-box	promoter-related elements	common cis-acting element in promoter and enhancer regions	1505	4	+
NbFLA12	CAAT-box	promoter-related elements	common cis-acting element in promoter and enhancer regions	1535	4	+
NbFLA12	CAAT-box	promoter-related elements	common cis-acting element in promoter and enhancer regions	1678	4	-
NbFLA12	CAAT-box	promoter-related elements	common cis-acting element in promoter and enhancer regions	1826	5	+
NbFLA12	CAAT-box	promoter-related elements	common cis-acting element in promoter and enhancer regions	1829	4	-
NbFLA12	CAAT-box	promoter-related elements	common cis-acting element in promoter and enhancer regions	1851	5	-
NbFLA12	CAAT-box	promoter-related elements	common cis-acting element in promoter and enhancer regions	1943	5	+
NbFLA12	CAAT-box	promoter-related elements	common cis-acting element in promoter and enhancer regions	2014	5	+
NbFLA24	ABRE	hormone-responsive elements	cis-acting element involved in the abscisic acid responsiveness	872	7	-
NbFLA12	circadian	development-related elements	cis-acting regulatory element involved in circadian control	1795	9	+
NbFLA12	GA-motif	light-responsive elements	part of a light responsive element	373	8	-
NbFLA12	GC-motif	environmental stress-related elements	enhancer-like element involved in anoxic specific inducibility	1408	6	+
NbFLA12	GCN4_motif	development-related elements	cis-regulatory element involved in endosperm expression	247	7	-
NbFLA24	ABRE	hormone-responsive elements	cis-acting element involved in the abscisic acid responsiveness	1409	5	+
NbFLA12	MYB	promoter-related elements	Part of the RNR1b promoter. The RB/E2F pathway is involved in the control of the G1/S transition of the eukaryotic cell cycle. Ribonucleotide reductase (RNR) is a key enzyme in the pathway of DNA synthesis. It catalyzes the reduction of ribonucleoside diphosphates (NDPs) in deoxyribonucleoside diphosphates (dNDPs), a rate-limiting step in DNA synthesis	514	6	+
NbFLA12	MYB	promoter-related elements	Part of the RNR1b promoter. The RB/E2F pathway is involved in the control of the G1/S transition of the eukaryotic cell cycle. Ribonucleotide reductase (RNR) is a key enzyme in the pathway of DNA synthesis. It catalyzes the reduction of ribonucleoside diphosphates (NDPs) in deoxyribonucleoside diphosphates (dNDPs), a rate-limiting step in DNA synthesis	1204	6	+
NbFLA12	MYB-like sequence	site-binding related elements	possible MYB binding region	514	6	+
NbFLA12	MYB-like sequence	site-binding related elements	possible MYB binding region	1204	6	+
NbFLA24	ABRE	hormone-responsive elements	abscisic acid responsice element 3a	1408	6	+
NbFLA24	ABRE	hormone-responsive elements	ABA (abscisic acid) response	1408	6	-
NbFLA12	P-box	hormone-responsive elements	gibberellin-responsive element	979	7	+
NbFLA12	RY-element	development-related elements	cis-acting regulatory element involved in seed-specific regulation	686	8	+
NbFLA12	Sp1	light-responsive elements	light responsive element	1411	6	-
NbFLA25	ABRE	hormone-responsive elements	cis-acting element involved in the abscisic acid responsiveness	357	7	+
NbFLA12	TATA	promoter-related elements	core promotor element	1018	8	+
NbFLA12	TATA-box	promoter-related elements	core promoter element around -30 of transcription start	34	6	-
NbFLA12	TATA-box	promoter-related elements	core promoter element around -30 of transcription start	35	5	-
NbFLA12	TATA-box	promoter-related elements	core promoter element around -30 of transcription start	36	4	+
NbFLA12	TATA-box	promoter-related elements	core promoter element around -30 of transcription start	65	6	-
NbFLA12	TATA-box	promoter-related elements	core promoter element around -30 of transcription start	67	4	+
NbFLA12	TATA-box	promoter-related elements	core promoter element around -30 of transcription start	115	7	-
NbFLA12	TATA-box	promoter-related elements	core promoter element around -30 of transcription start	204	6	+
NbFLA12	TATA-box	promoter-related elements	core promoter element around -30 of transcription start	205	5	-
NbFLA12	TATA-box	promoter-related elements	core promoter element around -30 of transcription start	206	4	+
NbFLA12	TATA-box	promoter-related elements	core promoter element around -30 of transcription start	262	7	-
NbFLA12	TATA-box	promoter-related elements	core promoter element around -30 of transcription start	263	6	-
NbFLA12	TATA-box	promoter-related elements	core promoter element around -30 of transcription start	264	5	-
NbFLA12	TATA-box	promoter-related elements	core promoter element around -30 of transcription start	265	4	+
NbFLA12	TATA-box	promoter-related elements	core promoter element around -30 of transcription start	303	6	+
NbFLA12	TATA-box	promoter-related elements	core promoter element around -30 of transcription start	304	5	-
NbFLA12	TATA-box	promoter-related elements	core promoter element around -30 of transcription start	305	4	+
NbFLA12	TATA-box	promoter-related elements	core promoter element around -30 of transcription start	378	4	+
NbFLA12	TATA-box	promoter-related elements	core promoter element around -30 of transcription start	396	8	-
NbFLA12	TATA-box	promoter-related elements	core promoter element around -30 of transcription start	397	7	-
NbFLA12	TATA-box	promoter-related elements	core promoter element around -30 of transcription start	398	6	-
NbFLA12	TATA-box	promoter-related elements	core promoter element around -30 of transcription start	399	5	-
NbFLA12	TATA-box	promoter-related elements	core promoter element around -30 of transcription start	400	4	+
NbFLA12	TATA-box	promoter-related elements	core promoter element around -30 of transcription start	431	7	-
NbFLA12	TATA-box	promoter-related elements	core promoter element around -30 of transcription start	432	6	+
NbFLA12	TATA-box	promoter-related elements	core promoter element around -30 of transcription start	433	6	+
NbFLA12	TATA-box	promoter-related elements	core promoter element around -30 of transcription start	434	4	+
NbFLA12	TATA-box	promoter-related elements	core promoter element around -30 of transcription start	578	6	+
NbFLA12	TATA-box	promoter-related elements	core promoter element around -30 of transcription start	579	6	+
NbFLA12	TATA-box	promoter-related elements	core promoter element around -30 of transcription start	580	6	+
NbFLA12	TATA-box	promoter-related elements	core promoter element around -30 of transcription start	581	4	+
NbFLA12	TATA-box	promoter-related elements	core promoter element around -30 of transcription start	599	7	+
NbFLA12	TATA-box	promoter-related elements	core promoter element around -30 of transcription start	611	8	+
NbFLA12	TATA-box	promoter-related elements	core promoter element around -30 of transcription start	641	6	+
NbFLA12	TATA-box	promoter-related elements	core promoter element around -30 of transcription start	642	5	-
NbFLA12	TATA-box	promoter-related elements	core promoter element around -30 of transcription start	643	4	+
NbFLA12	TATA-box	promoter-related elements	core promoter element around -30 of transcription start	668	6	+
NbFLA12	TATA-box	promoter-related elements	core promoter element around -30 of transcription start	669	5	-
NbFLA12	TATA-box	promoter-related elements	core promoter element around -30 of transcription start	670	4	+
NbFLA12	TATA-box	promoter-related elements	core promoter element around -30 of transcription start	673	6	+
NbFLA12	TATA-box	promoter-related elements	core promoter element around -30 of transcription start	674	7	-
NbFLA12	TATA-box	promoter-related elements	core promoter element around -30 of transcription start	675	6	+
NbFLA12	TATA-box	promoter-related elements	core promoter element around -30 of transcription start	676	6	+
NbFLA12	TATA-box	promoter-related elements	core promoter element around -30 of transcription start	677	6	+
NbFLA12	TATA-box	promoter-related elements	core promoter element around -30 of transcription start	678	6	+
NbFLA12	TATA-box	promoter-related elements	core promoter element around -30 of transcription start	679	4	+
NbFLA12	TATA-box	promoter-related elements	core promoter element around -30 of transcription start	717	4	+
NbFLA12	TATA-box	promoter-related elements	core promoter element around -30 of transcription start	786	6	+
NbFLA12	TATA-box	promoter-related elements	core promoter element around -30 of transcription start	787	4	+
NbFLA12	TATA-box	promoter-related elements	core promoter element around -30 of transcription start	811	6	+
NbFLA12	TATA-box	promoter-related elements	core promoter element around -30 of transcription start	812	6	+
NbFLA12	TATA-box	promoter-related elements	core promoter element around -30 of transcription start	814	4	+
NbFLA12	TATA-box	promoter-related elements	core promoter element around -30 of transcription start	824	6	+
NbFLA12	TATA-box	promoter-related elements	core promoter element around -30 of transcription start	825	5	-
NbFLA12	TATA-box	promoter-related elements	core promoter element around -30 of transcription start	826	4	+
NbFLA12	TATA-box	promoter-related elements	core promoter element around -30 of transcription start	840	8	-
NbFLA12	TATA-box	promoter-related elements	core promoter element around -30 of transcription start	841	7	-
NbFLA12	TATA-box	promoter-related elements	core promoter element around -30 of transcription start	842	6	-
NbFLA12	TATA-box	promoter-related elements	core promoter element around -30 of transcription start	843	5	-
NbFLA12	TATA-box	promoter-related elements	core promoter element around -30 of transcription start	844	4	+
NbFLA12	TATA-box	promoter-related elements	core promoter element around -30 of transcription start	848	6	+
NbFLA12	TATA-box	promoter-related elements	core promoter element around -30 of transcription start	849	6	+
NbFLA12	TATA-box	promoter-related elements	core promoter element around -30 of transcription start	850	6	+
NbFLA12	TATA-box	promoter-related elements	core promoter element around -30 of transcription start	851	6	+
NbFLA12	TATA-box	promoter-related elements	core promoter element around -30 of transcription start	852	6	+
NbFLA12	TATA-box	promoter-related elements	core promoter element around -30 of transcription start	853	4	+
NbFLA12	TATA-box	promoter-related elements	core promoter element around -30 of transcription start	889	6	-
NbFLA12	TATA-box	promoter-related elements	core promoter element around -30 of transcription start	891	6	+
NbFLA12	TATA-box	promoter-related elements	core promoter element around -30 of transcription start	892	6	+
NbFLA12	TATA-box	promoter-related elements	core promoter element around -30 of transcription start	893	6	+
NbFLA12	TATA-box	promoter-related elements	core promoter element around -30 of transcription start	894	6	+
NbFLA12	TATA-box	promoter-related elements	core promoter element around -30 of transcription start	895	4	+
NbFLA12	TATA-box	promoter-related elements	core promoter element around -30 of transcription start	912	6	-
NbFLA12	TATA-box	promoter-related elements	core promoter element around -30 of transcription start	914	4	+
NbFLA12	TATA-box	promoter-related elements	core promoter element around -30 of transcription start	944	4	+
NbFLA12	TATA-box	promoter-related elements	core promoter element around -30 of transcription start	1016	9	+
NbFLA12	TATA-box	promoter-related elements	core promoter element around -30 of transcription start	1018	4	-
NbFLA12	TATA-box	promoter-related elements	core promoter element around -30 of transcription start	1201	5	-
NbFLA12	TATA-box	promoter-related elements	core promoter element around -30 of transcription start	1202	4	-
NbFLA12	TATA-box	promoter-related elements	core promoter element around -30 of transcription start	1337	6	-
NbFLA12	TATA-box	promoter-related elements	core promoter element around -30 of transcription start	1339	4	-
NbFLA12	TATA-box	promoter-related elements	core promoter element around -30 of transcription start	1537	7	-
NbFLA12	TATA-box	promoter-related elements	core promoter element around -30 of transcription start	1538	6	-
NbFLA12	TATA-box	promoter-related elements	core promoter element around -30 of transcription start	1539	5	-
NbFLA12	TATA-box	promoter-related elements	core promoter element around -30 of transcription start	1540	4	-
NbFLA12	TATA-box	promoter-related elements	core promoter element around -30 of transcription start	1607	5	-
NbFLA12	TATA-box	promoter-related elements	core promoter element around -30 of transcription start	1608	4	-
NbFLA12	TATA-box	promoter-related elements	core promoter element around -30 of transcription start	1654	12	+
NbFLA12	TATA-box	promoter-related elements	core promoter element around -30 of transcription start	1657	7	-
NbFLA12	TATA-box	promoter-related elements	core promoter element around -30 of transcription start	1658	6	-
NbFLA12	TATA-box	promoter-related elements	core promoter element around -30 of transcription start	1659	5	-
NbFLA12	TATA-box	promoter-related elements	core promoter element around -30 of transcription start	1660	4	-
NbFLA12	TATA-box	promoter-related elements	core promoter element around -30 of transcription start	1718	6	+
NbFLA12	TATA-box	promoter-related elements	core promoter element around -30 of transcription start	1719	4	-
NbFLA12	TATA-box	promoter-related elements	core promoter element around -30 of transcription start	1753	6	+
NbFLA12	TATA-box	promoter-related elements	core promoter element around -30 of transcription start	1754	5	-
NbFLA12	TATA-box	promoter-related elements	core promoter element around -30 of transcription start	1755	4	-
NbFLA12	TATA-box	promoter-related elements	core promoter element around -30 of transcription start	1768	4	-
NbFLA12	TATA-box	promoter-related elements	core promoter element around -30 of transcription start	1777	6	+
NbFLA12	TATA-box	promoter-related elements	core promoter element around -30 of transcription start	1778	7	-
NbFLA12	TATA-box	promoter-related elements	core promoter element around -30 of transcription start	1779	6	-
NbFLA12	TATA-box	promoter-related elements	core promoter element around -30 of transcription start	1780	6	-
NbFLA12	TATA-box	promoter-related elements	core promoter element around -30 of transcription start	1781	6	-
NbFLA12	TATA-box	promoter-related elements	core promoter element around -30 of transcription start	1782	6	+
NbFLA12	TATA-box	promoter-related elements	core promoter element around -30 of transcription start	1783	4	-
NbFLA12	TATA-box	promoter-related elements	core promoter element around -30 of transcription start	1787	6	+
NbFLA12	TATA-box	promoter-related elements	core promoter element around -30 of transcription start	1788	4	-
NbFLA12	TATA-box	promoter-related elements	core promoter element around -30 of transcription start	1800	6	+
NbFLA12	TATA-box	promoter-related elements	core promoter element around -30 of transcription start	1801	4	-
NbFLA12	TATA-box	promoter-related elements	core promoter element around -30 of transcription start	1841	4	-
NbFLA12	TATA-box	promoter-related elements	core promoter element around -30 of transcription start	1871	4	-
NbFLA12	TATA-box	promoter-related elements	core promoter element around -30 of transcription start	1973	4	-
NbFLA12	TATA-box	promoter-related elements	core promoter element around -30 of transcription start	2003	4	-
NbFLA12	TC-rich repeats	environmental stress-related elements	cis-acting element involved in defense and stress responsiveness	1448	9	-
NbFLA25	ABRE	hormone-responsive elements	cis-acting element involved in the abscisic acid responsiveness	1369	5	+
NbFLA12	Unnamed__4	other elements	uknown	51	4	-
NbFLA12	Unnamed__4	other elements	uknown	106	4	+
NbFLA12	Unnamed__4	other elements	uknown	976	4	+
NbFLA12	Unnamed__4	other elements	uknown	1355	4	+
NbFLA12	Unnamed__4	other elements	uknown	1734	4	-
NbFLA12	Unnamed__4	other elements	uknown	1819	4	+
NbFLA12	Unnamed__4	other elements	uknown	1921	4	+
NbFLA12	Unnamed__4	other elements	uknown	1953	4	+
NbFLA12	W box	other elements	uknown	663	6	-
NbFLA12	WRE3	environmental stress-related elements	wound inducibility (third region)	89	6	-
NbFLA12	WRE3	environmental stress-related elements	wound inducibility (third region)	108	6	+
NbFLA12	WUN-motif	environmental stress-related elements	wound-responsive element	161	9	+
NbFLA13	CAAT-box	promoter-related elements	common cis-acting element in promoter and enhancer regions	1521	4	+
NbFLA13	CAAT-box	promoter-related elements	common cis-acting element in promoter and enhancer regions	1597	4	-
NbFLA13	CAAT-box	promoter-related elements	common cis-acting element in promoter and enhancer regions	1629	4	+
NbFLA13	CAAT-box	promoter-related elements	common cis-acting element in promoter and enhancer regions	1661	4	-
NbFLA13	CAAT-box	promoter-related elements	common cis-acting element in promoter and enhancer regions	1681	4	-
NbFLA13	CAAT-box	promoter-related elements	common cis-acting element in promoter and enhancer regions	1804	4	-
NbFLA13	CAAT-box	promoter-related elements	common cis-acting element in promoter and enhancer regions	1812	4	-
NbFLA13	CAAT-box	promoter-related elements	common cis-acting element in promoter and enhancer regions	1852	5	+
NbFLA13	ERE	hormone-responsive elements	ethylene-responsive element	1490	8	-
NbFLA13	ERE	hormone-responsive elements	ethylene-responsive element	1702	8	+
NbFLA13	GARE-motif	hormone-responsive elements	gibberellin-responsive element	1987	7	-
NbFLA13	MYB	promoter-related elements	Part of the RNR1b promoter. The RB/E2F pathway is involved in the control of the G1/S transition of the eukaryotic cell cycle. Ribonucleotide reductase (RNR) is a key enzyme in the pathway of DNA synthesis. It catalyzes the reduction of ribonucleoside diphosphates (NDPs) in deoxyribonucleoside diphosphates (dNDPs), a rate-limiting step in DNA synthesis	1987	6	+
NbFLA13	Myb-binding site	promoter-related elements	Part of the RNR1b promoter. The RB/E2F pathway is involved in the control of the G1/S transition of the eukaryotic cell cycle. Ribonucleotide reductase (RNR) is a key enzyme in the pathway of DNA synthesis. It catalyzes the reduction of ribonucleoside diphosphates (NDPs) in deoxyribonucleoside diphosphates (dNDPs), a rate-limiting step in DNA synthesis	1987	6	+
NbFLA26	ABRE	hormone-responsive elements	cis-acting element involved in the abscisic acid responsiveness	414	6	+
NbFLA26	ABRE	hormone-responsive elements	cis-acting element involved in the abscisic acid responsiveness	415	5	+
NbFLA26	ABRE	hormone-responsive elements	cis-acting element involved in the abscisic acid responsiveness	1578	5	+
NbFLA26	ABRE	hormone-responsive elements	abscisic acid responsice element 3a	1577	6	+
NbFLA13	TATA-box	promoter-related elements	core promoter element around -30 of transcription start	1553	9	+
NbFLA13	TATA-box	promoter-related elements	core promoter element around -30 of transcription start	1572	9	+
NbFLA13	TATA-box	promoter-related elements	core promoter element around -30 of transcription start	1574	4	-
NbFLA13	TATA-box	promoter-related elements	core promoter element around -30 of transcription start	1693	7	-
NbFLA13	TATA-box	promoter-related elements	core promoter element around -30 of transcription start	1694	6	-
NbFLA13	TATA-box	promoter-related elements	core promoter element around -30 of transcription start	1695	5	-
NbFLA13	TATA-box	promoter-related elements	core promoter element around -30 of transcription start	1696	4	-
NbFLA13	TATA-box	promoter-related elements	core promoter element around -30 of transcription start	1784	7	+
NbFLA13	TATA-box	promoter-related elements	core promoter element around -30 of transcription start	1795	4	-
NbFLA13	TATA-box	promoter-related elements	core promoter element around -30 of transcription start	1862	4	-
NbFLA13	TATA-box	promoter-related elements	core promoter element around -30 of transcription start	1898	9	-
NbFLA13	TATA-box	promoter-related elements	core promoter element around -30 of transcription start	1901	7	-
NbFLA13	TATA-box	promoter-related elements	core promoter element around -30 of transcription start	1902	6	-
NbFLA13	TATA-box	promoter-related elements	core promoter element around -30 of transcription start	1903	5	-
NbFLA13	TATA-box	promoter-related elements	core promoter element around -30 of transcription start	1904	4	-
NbFLA13	TATA-box	promoter-related elements	core promoter element around -30 of transcription start	1919	5	-
NbFLA13	TATA-box	promoter-related elements	core promoter element around -30 of transcription start	1920	4	-
NbFLA13	TATA-box	promoter-related elements	core promoter element around -30 of transcription start	1966	8	+
NbFLA13	TC-rich repeats	environmental stress-related elements	cis-acting element involved in defense and stress responsiveness	1616	9	+
NbFLA13	Unnamed__4	other elements	uknown	1498	4	+
NbFLA13	Unnamed__4	other elements	uknown	1569	4	+
NbFLA13	Unnamed__4	other elements	uknown	1608	4	+
NbFLA14	AAGAA-motif	other elements	uknown	508	9	+
NbFLA14	AAGAA-motif	other elements	uknown	1213	7	-
NbFLA26	ABRE	hormone-responsive elements	ABA (abscisic acid) response	1577	6	-
NbFLA27	ABRE	hormone-responsive elements	cis-acting element involved in the abscisic acid responsiveness	162	5	-
NbFLA28	ABRE	hormone-responsive elements	cis-acting element involved in the abscisic acid responsiveness	908	5	-
NbFLA29	ABRE	hormone-responsive elements	cis-acting element involved in the abscisic acid responsiveness	837	8	+
NbFLA29	ABRE	hormone-responsive elements	cis-acting element involved in the abscisic acid responsiveness	838	5	+
NbFLA29	ABRE	hormone-responsive elements	cis-acting element involved in the abscisic acid responsiveness	849	5	-
NbFLA29	ABRE	hormone-responsive elements	abscisic acid responsice element 3a	837	6	+
NbFLA14	AE-box	light-responsive elements	part of a module for light response	1270	8	+
NbFLA29	ABRE	hormone-responsive elements	ABA (abscisic acid) response	837	6	-
NbFLA14	as-1	promoter-related elements	Part of the promoter of the Arabidopsis gene encoding Pro dehydrogenase (ProDH), a mitochondrial enzyme involved in the first step of the conversion of Pro to glutamic acid. The ProDH gene in Arabidopsis is up-regulated by rehydration after dehydration but is down-regulated by dehydration. ProDH is also induced by L-Pro and hypoosmolarity	1599	5	-
NbFLA14	AT~TATA-box	promoter-related elements	core promotor element	730	6	+
NbFLA14	AT~TATA-box	promoter-related elements	core promotor element	851	6	+
NbFLA14	AT~TATA-box	promoter-related elements	core promotor element	921	6	+
NbFLA14	AT~TATA-box	promoter-related elements	core promotor element	1006	6	+
NbFLA14	ATCT-motif	light-responsive elements	part of a conserved DNA module involved in light responsiveness	275	9	-
NbFLA14	AT-rich element	site-binding related elements	binding site of AT-rich DNA binding protein (ATBP-1)	471	10	+
NbFLA14	Box 4	light-responsive elements	part of a conserved DNA module involved in light responsiveness	927	6	+
NbFLA14	Box III	site-binding related elements	protein binding site	364	11	-
NbFLA14	CAAT-box	promoter-related elements	common cis-acting element in promoter and enhancer regions	162	4	-
NbFLA14	CAAT-box	promoter-related elements	common cis-acting element in promoter and enhancer regions	202	5	+
NbFLA14	CAAT-box	promoter-related elements	common cis-acting element in promoter and enhancer regions	348	4	-
NbFLA14	CAAT-box	promoter-related elements	common cis-acting element in promoter and enhancer regions	376	4	-
NbFLA14	CAAT-box	promoter-related elements	common cis-acting element in promoter and enhancer regions	421	4	+
NbFLA14	CAAT-box	promoter-related elements	common cis-acting element in promoter and enhancer regions	450	4	+
NbFLA14	CAAT-box	promoter-related elements	common cis-acting element in promoter and enhancer regions	479	4	+
NbFLA14	CAAT-box	promoter-related elements	common cis-acting element in promoter and enhancer regions	505	5	-
NbFLA14	CAAT-box	promoter-related elements	common cis-acting element in promoter and enhancer regions	590	5	+
NbFLA14	CAAT-box	promoter-related elements	common cis-acting element in promoter and enhancer regions	651	4	-
NbFLA14	CAAT-box	promoter-related elements	common cis-acting element in promoter and enhancer regions	772	4	-
NbFLA14	CAAT-box	promoter-related elements	common cis-acting element in promoter and enhancer regions	1038	5	-
NbFLA14	CAAT-box	promoter-related elements	common cis-acting element in promoter and enhancer regions	1192	4	+
NbFLA14	CAAT-box	promoter-related elements	common cis-acting element in promoter and enhancer regions	1305	4	+
NbFLA14	CAAT-box	promoter-related elements	common cis-acting element in promoter and enhancer regions	1307	5	-
NbFLA14	CAAT-box	promoter-related elements	common cis-acting element in promoter and enhancer regions	1339	4	+
NbFLA14	CAAT-box	promoter-related elements	common cis-acting element in promoter and enhancer regions	1401	4	-
NbFLA14	CAAT-box	promoter-related elements	common cis-acting element in promoter and enhancer regions	1437	5	+
NbFLA14	CAAT-box	promoter-related elements	common cis-acting element in promoter and enhancer regions	1445	5	+
NbFLA14	CAAT-box	promoter-related elements	common cis-acting element in promoter and enhancer regions	1509	5	+
NbFLA14	CAAT-box	promoter-related elements	common cis-acting element in promoter and enhancer regions	1524	4	+
NbFLA14	CAAT-box	promoter-related elements	common cis-acting element in promoter and enhancer regions	1633	4	+
NbFLA14	CAAT-box	promoter-related elements	common cis-acting element in promoter and enhancer regions	1657	4	+
NbFLA14	CAAT-box	promoter-related elements	common cis-acting element in promoter and enhancer regions	1760	5	+
NbFLA14	CAAT-box	promoter-related elements	common cis-acting element in promoter and enhancer regions	1825	4	+
NbFLA14	CAAT-box	promoter-related elements	common cis-acting element in promoter and enhancer regions	1875	4	+
NbFLA14	CAT-box	development-related elements	cis-acting regulatory element related to meristem expression	1839	6	-
NbFLA3	ABRE	hormone-responsive elements	cis-acting element involved in the abscisic acid responsiveness	252	8	+
NbFLA14	chs-CMA1a	light-responsive elements	part of a light responsive element	1231	8	+
NbFLA14	chs-CMA2a	light-responsive elements	part of a light responsive element	1160	8	+
NbFLA14	ERE	hormone-responsive elements	ethylene-responsive element	1528	8	+
NbFLA14	GATA-motif	light-responsive elements	part of a light responsive element	1700	10	-
NbFLA3	ABRE	hormone-responsive elements	cis-acting element involved in the abscisic acid responsiveness	253	5	+
NbFLA3	ABRE	hormone-responsive elements	cis-acting element involved in the abscisic acid responsiveness	1363	5	+
NbFLA3	ABRE	hormone-responsive elements	abscisic acid responsice element 3a	252	6	+
NbFLA3	ABRE	hormone-responsive elements	ABA (abscisic acid) response	252	6	-
NbFLA31	ABRE	hormone-responsive elements	cis-acting element involved in the abscisic acid responsiveness	692	6	+
NbFLA31	ABRE	hormone-responsive elements	cis-acting element involved in the abscisic acid responsiveness	693	5	+
NbFLA31	ABRE	hormone-responsive elements	cis-acting element involved in the abscisic acid responsiveness	718	5	+
NbFLA32	ABRE	hormone-responsive elements	cis-acting element involved in the abscisic acid responsiveness	212	6	+
NbFLA14	MBS	environmental stress-related elements	MYB binding site involved in drought-inducibility	461	6	-
NbFLA14	MBS	environmental stress-related elements	MYB binding site involved in drought-inducibility	547	6	-
NbFLA14	MBS	environmental stress-related elements	MYB binding site involved in drought-inducibility	1806	6	+
NbFLA14	MYB	promoter-related elements	Part of the RNR1b promoter. The RB/E2F pathway is involved in the control of the G1/S transition of the eukaryotic cell cycle. Ribonucleotide reductase (RNR) is a key enzyme in the pathway of DNA synthesis. It catalyzes the reduction of ribonucleoside diphosphates (NDPs) in deoxyribonucleoside diphosphates (dNDPs), a rate-limiting step in DNA synthesis	461	6	-
NbFLA14	MYB	promoter-related elements	Part of the RNR1b promoter. The RB/E2F pathway is involved in the control of the G1/S transition of the eukaryotic cell cycle. Ribonucleotide reductase (RNR) is a key enzyme in the pathway of DNA synthesis. It catalyzes the reduction of ribonucleoside diphosphates (NDPs) in deoxyribonucleoside diphosphates (dNDPs), a rate-limiting step in DNA synthesis	547	6	-
NbFLA14	MYB	promoter-related elements	Part of the RNR1b promoter. The RB/E2F pathway is involved in the control of the G1/S transition of the eukaryotic cell cycle. Ribonucleotide reductase (RNR) is a key enzyme in the pathway of DNA synthesis. It catalyzes the reduction of ribonucleoside diphosphates (NDPs) in deoxyribonucleoside diphosphates (dNDPs), a rate-limiting step in DNA synthesis	1072	6	-
NbFLA14	MYB	promoter-related elements	Part of the RNR1b promoter. The RB/E2F pathway is involved in the control of the G1/S transition of the eukaryotic cell cycle. Ribonucleotide reductase (RNR) is a key enzyme in the pathway of DNA synthesis. It catalyzes the reduction of ribonucleoside diphosphates (NDPs) in deoxyribonucleoside diphosphates (dNDPs), a rate-limiting step in DNA synthesis	1806	6	+
NbFLA32	ABRE	hormone-responsive elements	cis-acting element involved in the abscisic acid responsiveness	213	5	+
NbFLA33	ABRE	hormone-responsive elements	cis-acting element involved in the abscisic acid responsiveness	534	10	-
NbFLA33	ABRE	hormone-responsive elements	cis-acting element involved in the abscisic acid responsiveness	537	8	+
NbFLA33	ABRE	hormone-responsive elements	cis-acting element involved in the abscisic acid responsiveness	538	5	+
NbFLA14	O2-site	development-related elements	cis-acting regulatory element involved in zein metabolism regulation	1495	9	-
NbFLA33	ABRE	hormone-responsive elements	abscisic acid responsice element 3a	537	6	+
NbFLA33	ABRE	hormone-responsive elements	ABA (abscisic acid) response	537	6	-
NbFLA34	ABRE	hormone-responsive elements	cis-acting element involved in the abscisic acid responsiveness	1050	5	+
NbFLA34	ABRE	hormone-responsive elements	cis-acting element involved in the abscisic acid responsiveness	1059	9	+
NbFLA14	TATA-box	promoter-related elements	core promoter element around -30 of transcription start	435	4	+
NbFLA14	TATA-box	promoter-related elements	core promoter element around -30 of transcription start	644	8	+
NbFLA14	TATA-box	promoter-related elements	core promoter element around -30 of transcription start	663	4	+
NbFLA14	TATA-box	promoter-related elements	core promoter element around -30 of transcription start	703	6	+
NbFLA14	TATA-box	promoter-related elements	core promoter element around -30 of transcription start	704	5	-
NbFLA14	TATA-box	promoter-related elements	core promoter element around -30 of transcription start	705	4	+
NbFLA14	TATA-box	promoter-related elements	core promoter element around -30 of transcription start	716	5	-
NbFLA14	TATA-box	promoter-related elements	core promoter element around -30 of transcription start	717	4	+
NbFLA14	TATA-box	promoter-related elements	core promoter element around -30 of transcription start	729	6	+
NbFLA14	TATA-box	promoter-related elements	core promoter element around -30 of transcription start	730	6	+
NbFLA14	TATA-box	promoter-related elements	core promoter element around -30 of transcription start	731	6	+
NbFLA14	TATA-box	promoter-related elements	core promoter element around -30 of transcription start	732	4	+
NbFLA14	TATA-box	promoter-related elements	core promoter element around -30 of transcription start	765	8	+
NbFLA14	TATA-box	promoter-related elements	core promoter element around -30 of transcription start	784	4	+
NbFLA14	TATA-box	promoter-related elements	core promoter element around -30 of transcription start	824	6	+
NbFLA14	TATA-box	promoter-related elements	core promoter element around -30 of transcription start	825	5	-
NbFLA14	TATA-box	promoter-related elements	core promoter element around -30 of transcription start	826	4	+
NbFLA14	TATA-box	promoter-related elements	core promoter element around -30 of transcription start	837	5	-
NbFLA14	TATA-box	promoter-related elements	core promoter element around -30 of transcription start	838	4	+
NbFLA14	TATA-box	promoter-related elements	core promoter element around -30 of transcription start	850	6	+
NbFLA14	TATA-box	promoter-related elements	core promoter element around -30 of transcription start	851	6	+
NbFLA14	TATA-box	promoter-related elements	core promoter element around -30 of transcription start	852	6	+
NbFLA14	TATA-box	promoter-related elements	core promoter element around -30 of transcription start	853	4	+
NbFLA14	TATA-box	promoter-related elements	core promoter element around -30 of transcription start	908	6	+
NbFLA14	TATA-box	promoter-related elements	core promoter element around -30 of transcription start	909	4	+
NbFLA14	TATA-box	promoter-related elements	core promoter element around -30 of transcription start	921	6	+
NbFLA14	TATA-box	promoter-related elements	core promoter element around -30 of transcription start	922	6	+
NbFLA14	TATA-box	promoter-related elements	core promoter element around -30 of transcription start	923	4	+
NbFLA14	TATA-box	promoter-related elements	core promoter element around -30 of transcription start	1005	6	+
NbFLA14	TATA-box	promoter-related elements	core promoter element around -30 of transcription start	1006	6	+
NbFLA14	TATA-box	promoter-related elements	core promoter element around -30 of transcription start	1007	6	+
NbFLA14	TATA-box	promoter-related elements	core promoter element around -30 of transcription start	1008	4	+
NbFLA14	TATA-box	promoter-related elements	core promoter element around -30 of transcription start	1051	6	+
NbFLA14	TATA-box	promoter-related elements	core promoter element around -30 of transcription start	1052	4	-
NbFLA14	TATA-box	promoter-related elements	core promoter element around -30 of transcription start	1055	8	-
NbFLA14	TATA-box	promoter-related elements	core promoter element around -30 of transcription start	1090	6	-
NbFLA14	TATA-box	promoter-related elements	core promoter element around -30 of transcription start	1091	5	-
NbFLA14	TATA-box	promoter-related elements	core promoter element around -30 of transcription start	1092	4	-
NbFLA14	TATA-box	promoter-related elements	core promoter element around -30 of transcription start	1635	6	+
NbFLA14	TATA-box	promoter-related elements	core promoter element around -30 of transcription start	1636	5	-
NbFLA14	TATA-box	promoter-related elements	core promoter element around -30 of transcription start	1637	4	-
NbFLA14	TCA-element	hormone-responsive elements	cis-acting element involved in salicylic acid responsiveness	207	9	-
NbFLA14	TCA-element	hormone-responsive elements	cis-acting element involved in salicylic acid responsiveness	1027	9	-
NbFLA14	TCT-motif	light-responsive elements	part of a light responsive element	1196	6	+
NbFLA34	ABRE	hormone-responsive elements	cis-acting element involved in the abscisic acid responsiveness	1061	6	-
NbFLA14	TGA-element	hormone-responsive elements	auxin-responsive element	234	6	-
NbFLA14	TGA-element	hormone-responsive elements	auxin-responsive element	1903	6	+
NbFLA14	Unnamed__1	other elements	uknown	518	5	+
NbFLA14	Unnamed__1	other elements	uknown	1111	5	+
NbFLA14	Unnamed__1	other elements	uknown	1147	5	+
NbFLA14	Unnamed__4	other elements	uknown	179	4	-
NbFLA14	Unnamed__4	other elements	uknown	242	4	-
NbFLA14	Unnamed__4	other elements	uknown	441	4	-
NbFLA14	Unnamed__4	other elements	uknown	1451	4	-
NbFLA14	Unnamed__4	other elements	uknown	1677	4	+
NbFLA14	Unnamed__4	other elements	uknown	1766	4	-
NbFLA14	Unnamed__4	other elements	uknown	1830	4	+
NbFLA14	Unnamed__4	other elements	uknown	1952	4	+
NbFLA14	Unnamed__4	other elements	uknown	1958	4	+
NbFLA14	Unnamed__4	other elements	uknown	1977	4	+
NbFLA14	Unnamed__6	other elements	uknown	732	10	+
NbFLA14	Unnamed__6	other elements	uknown	853	10	+
NbFLA14	W box	other elements	uknown	1872	6	-
NbFLA14	WRE3	environmental stress-related elements	wound inducibility (third region)	1832	6	+
NbFLA14	WUN-motif	environmental stress-related elements	wound-responsive element	672	9	-
NbFLA14	WUN-motif	environmental stress-related elements	wound-responsive element	793	9	-
NbFLA15	AACA_motif	development-related elements	involved in endosperm-specific negative expression	783	11	+
NbFLA15	AAGAA-motif	other elements	uknown	886	9	-
NbFLA34	ABRE	hormone-responsive elements	cis-acting element involved in the abscisic acid responsiveness	1062	5	+
NbFLA35	ABRE	hormone-responsive elements	cis-acting element involved in the abscisic acid responsiveness	1571	5	-
NbFLA35	ABRE	hormone-responsive elements	abscisic acid responsice element 3a	1571	6	-
NbFLA35	ABRE	hormone-responsive elements	ABA (abscisic acid) response	1571	6	+
NbFLA15	as-1	promoter-related elements	Part of the promoter of the Arabidopsis gene encoding Pro dehydrogenase (ProDH), a mitochondrial enzyme involved in the first step of the conversion of Pro to glutamic acid. The ProDH gene in Arabidopsis is up-regulated by rehydration after dehydration but is down-regulated by dehydration. ProDH is also induced by L-Pro and hypoosmolarity	618	5	-
NbFLA15	AT~TATA-box	promoter-related elements	core promotor element	471	8	-
NbFLA15	AT~TATA-box	promoter-related elements	core promotor element	473	6	+
NbFLA15	AT~TATA-box	promoter-related elements	core promotor element	1754	6	-
NbFLA15	CAAT-box	promoter-related elements	common cis-acting element in promoter and enhancer regions	120	5	-
NbFLA15	CAAT-box	promoter-related elements	common cis-acting element in promoter and enhancer regions	209	4	-
NbFLA15	CAAT-box	promoter-related elements	common cis-acting element in promoter and enhancer regions	273	5	-
NbFLA15	CAAT-box	promoter-related elements	common cis-acting element in promoter and enhancer regions	306	4	-
NbFLA15	CAAT-box	promoter-related elements	common cis-acting element in promoter and enhancer regions	343	4	-
NbFLA15	CAAT-box	promoter-related elements	common cis-acting element in promoter and enhancer regions	379	4	+
NbFLA15	CAAT-box	promoter-related elements	common cis-acting element in promoter and enhancer regions	424	4	+
NbFLA15	CAAT-box	promoter-related elements	common cis-acting element in promoter and enhancer regions	499	5	+
NbFLA15	CAAT-box	promoter-related elements	common cis-acting element in promoter and enhancer regions	545	4	+
NbFLA15	CAAT-box	promoter-related elements	common cis-acting element in promoter and enhancer regions	571	4	-
NbFLA15	CAAT-box	promoter-related elements	common cis-acting element in promoter and enhancer regions	644	5	+
NbFLA15	CAAT-box	promoter-related elements	common cis-acting element in promoter and enhancer regions	918	5	-
NbFLA15	CAAT-box	promoter-related elements	common cis-acting element in promoter and enhancer regions	1032	4	-
NbFLA15	CAAT-box	promoter-related elements	common cis-acting element in promoter and enhancer regions	1057	4	-
NbFLA15	CAAT-box	promoter-related elements	common cis-acting element in promoter and enhancer regions	1167	4	+
NbFLA15	CAAT-box	promoter-related elements	common cis-acting element in promoter and enhancer regions	1176	4	-
NbFLA15	CAAT-box	promoter-related elements	common cis-acting element in promoter and enhancer regions	1400	5	-
NbFLA15	CAAT-box	promoter-related elements	common cis-acting element in promoter and enhancer regions	1489	4	-
NbFLA15	CAAT-box	promoter-related elements	common cis-acting element in promoter and enhancer regions	1554	5	+
NbFLA15	CAAT-box	promoter-related elements	common cis-acting element in promoter and enhancer regions	1555	4	+
NbFLA15	CAAT-box	promoter-related elements	common cis-acting element in promoter and enhancer regions	1679	4	-
NbFLA15	CAAT-box	promoter-related elements	common cis-acting element in promoter and enhancer regions	1707	5	-
NbFLA15	CAAT-box	promoter-related elements	common cis-acting element in promoter and enhancer regions	1721	5	+
NbFLA15	CAAT-box	promoter-related elements	common cis-acting element in promoter and enhancer regions	1804	4	-
NbFLA15	CAAT-box	promoter-related elements	common cis-acting element in promoter and enhancer regions	1852	5	+
NbFLA15	CAAT-box	promoter-related elements	common cis-acting element in promoter and enhancer regions	1882	4	+
NbFLA15	CAAT-box	promoter-related elements	common cis-acting element in promoter and enhancer regions	1943	5	-
NbFLA15	CAAT-box	promoter-related elements	common cis-acting element in promoter and enhancer regions	1981	5	-
NbFLA37	ABRE	hormone-responsive elements	cis-acting element involved in the abscisic acid responsiveness	370	6	+
NbFLA15	DRE1	environmental stress-related elements	drought and osmotic stress induction	47	7	+
NbFLA15	DRE1	environmental stress-related elements	drought and osmotic stress induction	1327	7	+
NbFLA15	Gap-box	light-responsive elements	part of a light responsive element	1852	9.5	+
NbFLA37	ABRE	hormone-responsive elements	cis-acting element involved in the abscisic acid responsiveness	371	5	+
NbFLA15	LAMP-element	light-responsive elements	part of a light responsive element	889	8	+
NbFLA15	MBS	environmental stress-related elements	MYB binding site involved in drought-inducibility	1236	6	-
NbFLA15	MBSI	site-binding related elements	MYB binding site involved in flavonoid biosynthetic genes regulation	1090	11	+
NbFLA15	MYB	promoter-related elements	Part of the RNR1b promoter. The RB/E2F pathway is involved in the control of the G1/S transition of the eukaryotic cell cycle. Ribonucleotide reductase (RNR) is a key enzyme in the pathway of DNA synthesis. It catalyzes the reduction of ribonucleoside diphosphates (NDPs) in deoxyribonucleoside diphosphates (dNDPs), a rate-limiting step in DNA synthesis	450	6	-
NbFLA15	MYB	promoter-related elements	Part of the RNR1b promoter. The RB/E2F pathway is involved in the control of the G1/S transition of the eukaryotic cell cycle. Ribonucleotide reductase (RNR) is a key enzyme in the pathway of DNA synthesis. It catalyzes the reduction of ribonucleoside diphosphates (NDPs) in deoxyribonucleoside diphosphates (dNDPs), a rate-limiting step in DNA synthesis	685	6	+
NbFLA15	MYB	promoter-related elements	Part of the RNR1b promoter. The RB/E2F pathway is involved in the control of the G1/S transition of the eukaryotic cell cycle. Ribonucleotide reductase (RNR) is a key enzyme in the pathway of DNA synthesis. It catalyzes the reduction of ribonucleoside diphosphates (NDPs) in deoxyribonucleoside diphosphates (dNDPs), a rate-limiting step in DNA synthesis	1236	6	-
NbFLA15	MYB-like sequence	site-binding related elements	possible MYB binding region	685	6	+
NbFLA37	ABRE	hormone-responsive elements	cis-acting element involved in the abscisic acid responsiveness	1701	5	-
NbFLA37	ABRE	hormone-responsive elements	abscisic acid responsice element 3a	1701	6	-
NbFLA37	ABRE	hormone-responsive elements	ABA (abscisic acid) response	1701	6	+
NbFLA4	ABRE	hormone-responsive elements	cis-acting element involved in the abscisic acid responsiveness	1057	9	+
NbFLA15	O2-site	development-related elements	cis-acting regulatory element involved in zein metabolism regulation	399	9	+
NbFLA4	ABRE	hormone-responsive elements	cis-acting element involved in the abscisic acid responsiveness	1060	5	+
NbFLA6	ABRE	hormone-responsive elements	cis-acting element involved in the abscisic acid responsiveness	383	5	-
NbFLA6	ABRE	hormone-responsive elements	cis-acting element involved in the abscisic acid responsiveness	531	5	-
NbFLA6	ABRE	hormone-responsive elements	cis-acting element involved in the abscisic acid responsiveness	1241	5	+
NbFLA7	ABRE	hormone-responsive elements	cis-acting element involved in the abscisic acid responsiveness	54	7	+
NbFLA15	TATA	promoter-related elements	core promotor element	469	8	-
NbFLA15	TATA	promoter-related elements	core promotor element	662	8	+
NbFLA15	TATA	promoter-related elements	core promotor element	1226	8	-
NbFLA15	TATA-box	promoter-related elements	core promoter element around -30 of transcription start	199	6	+
NbFLA15	TATA-box	promoter-related elements	core promoter element around -30 of transcription start	200	5	-
NbFLA15	TATA-box	promoter-related elements	core promoter element around -30 of transcription start	201	4	+
NbFLA15	TATA-box	promoter-related elements	core promoter element around -30 of transcription start	313	8	-
NbFLA15	TATA-box	promoter-related elements	core promoter element around -30 of transcription start	391	10	+
NbFLA15	TATA-box	promoter-related elements	core promoter element around -30 of transcription start	393	4	+
NbFLA15	TATA-box	promoter-related elements	core promoter element around -30 of transcription start	420	4	+
NbFLA15	TATA-box	promoter-related elements	core promoter element around -30 of transcription start	435	9	+
NbFLA15	TATA-box	promoter-related elements	core promoter element around -30 of transcription start	436	5	-
NbFLA15	TATA-box	promoter-related elements	core promoter element around -30 of transcription start	437	4	+
NbFLA15	TATA-box	promoter-related elements	core promoter element around -30 of transcription start	464	4	+
NbFLA15	TATA-box	promoter-related elements	core promoter element around -30 of transcription start	470	7	-
NbFLA15	TATA-box	promoter-related elements	core promoter element around -30 of transcription start	471	6	-
NbFLA15	TATA-box	promoter-related elements	core promoter element around -30 of transcription start	472	7	-
NbFLA15	TATA-box	promoter-related elements	core promoter element around -30 of transcription start	473	6	+
NbFLA15	TATA-box	promoter-related elements	core promoter element around -30 of transcription start	474	6	+
NbFLA15	TATA-box	promoter-related elements	core promoter element around -30 of transcription start	475	4	+
NbFLA15	TATA-box	promoter-related elements	core promoter element around -30 of transcription start	482	9	-
NbFLA15	TATA-box	promoter-related elements	core promoter element around -30 of transcription start	483	7	-
NbFLA15	TATA-box	promoter-related elements	core promoter element around -30 of transcription start	502	7	-
NbFLA15	TATA-box	promoter-related elements	core promoter element around -30 of transcription start	503	6	-
NbFLA15	TATA-box	promoter-related elements	core promoter element around -30 of transcription start	504	5	-
NbFLA15	TATA-box	promoter-related elements	core promoter element around -30 of transcription start	505	4	+
NbFLA15	TATA-box	promoter-related elements	core promoter element around -30 of transcription start	532	6	+
NbFLA15	TATA-box	promoter-related elements	core promoter element around -30 of transcription start	533	5	-
NbFLA15	TATA-box	promoter-related elements	core promoter element around -30 of transcription start	534	4	+
NbFLA15	TATA-box	promoter-related elements	core promoter element around -30 of transcription start	653	6	+
NbFLA15	TATA-box	promoter-related elements	core promoter element around -30 of transcription start	654	4	+
NbFLA15	TATA-box	promoter-related elements	core promoter element around -30 of transcription start	661	6	+
NbFLA15	TATA-box	promoter-related elements	core promoter element around -30 of transcription start	662	4	+
NbFLA15	TATA-box	promoter-related elements	core promoter element around -30 of transcription start	691	4	+
NbFLA15	TATA-box	promoter-related elements	core promoter element around -30 of transcription start	764	8	-
NbFLA15	TATA-box	promoter-related elements	core promoter element around -30 of transcription start	779	6	-
NbFLA15	TATA-box	promoter-related elements	core promoter element around -30 of transcription start	781	4	+
NbFLA15	TATA-box	promoter-related elements	core promoter element around -30 of transcription start	1099	5	-
NbFLA15	TATA-box	promoter-related elements	core promoter element around -30 of transcription start	1100	4	-
NbFLA15	TATA-box	promoter-related elements	core promoter element around -30 of transcription start	1202	5	-
NbFLA15	TATA-box	promoter-related elements	core promoter element around -30 of transcription start	1203	4	-
NbFLA15	TATA-box	promoter-related elements	core promoter element around -30 of transcription start	1227	7	-
NbFLA15	TATA-box	promoter-related elements	core promoter element around -30 of transcription start	1228	6	-
NbFLA15	TATA-box	promoter-related elements	core promoter element around -30 of transcription start	1229	5	-
NbFLA15	TATA-box	promoter-related elements	core promoter element around -30 of transcription start	1230	4	-
NbFLA15	TATA-box	promoter-related elements	core promoter element around -30 of transcription start	1479	6	+
NbFLA15	TATA-box	promoter-related elements	core promoter element around -30 of transcription start	1480	5	-
NbFLA15	TATA-box	promoter-related elements	core promoter element around -30 of transcription start	1481	4	-
NbFLA15	TATA-box	promoter-related elements	core promoter element around -30 of transcription start	1515	7	-
NbFLA15	TATA-box	promoter-related elements	core promoter element around -30 of transcription start	1685	8	-
NbFLA15	TATA-box	promoter-related elements	core promoter element around -30 of transcription start	1694	7	-
NbFLA15	TATA-box	promoter-related elements	core promoter element around -30 of transcription start	1695	6	-
NbFLA15	TATA-box	promoter-related elements	core promoter element around -30 of transcription start	1696	5	-
NbFLA15	TATA-box	promoter-related elements	core promoter element around -30 of transcription start	1697	4	-
NbFLA15	TATA-box	promoter-related elements	core promoter element around -30 of transcription start	1753	6	-
NbFLA15	TATA-box	promoter-related elements	core promoter element around -30 of transcription start	1754	6	-
NbFLA15	TATA-box	promoter-related elements	core promoter element around -30 of transcription start	1755	6	+
NbFLA15	TATA-box	promoter-related elements	core promoter element around -30 of transcription start	1756	4	-
NbFLA15	TATA-box	promoter-related elements	core promoter element around -30 of transcription start	1799	6	-
NbFLA15	TATA-box	promoter-related elements	core promoter element around -30 of transcription start	1801	4	-
NbFLA15	TATA-box	promoter-related elements	core promoter element around -30 of transcription start	1996	6	-
NbFLA15	TATA-box	promoter-related elements	core promoter element around -30 of transcription start	1998	4	-
NbFLA7	ABRE	hormone-responsive elements	cis-acting element involved in the abscisic acid responsiveness	1043	5	+
NbFLA15	Unnamed__1	other elements	uknown	1682	11	+
NbFLA15	Unnamed__2	other elements	uknown	1391	6	-
NbFLA15	Unnamed__4	other elements	uknown	36	4	+
NbFLA15	Unnamed__4	other elements	uknown	70	4	+
NbFLA15	Unnamed__4	other elements	uknown	81	4	-
NbFLA15	Unnamed__4	other elements	uknown	98	4	-
NbFLA15	Unnamed__4	other elements	uknown	176	4	+
NbFLA15	Unnamed__4	other elements	uknown	276	4	-
NbFLA15	Unnamed__4	other elements	uknown	302	4	+
NbFLA15	Unnamed__4	other elements	uknown	389	4	+
NbFLA15	Unnamed__4	other elements	uknown	431	4	+
NbFLA15	Unnamed__4	other elements	uknown	790	4	+
NbFLA15	Unnamed__4	other elements	uknown	958	4	-
NbFLA15	Unnamed__4	other elements	uknown	1350	4	+
NbFLA15	Unnamed__4	other elements	uknown	1378	4	-
NbFLA15	Unnamed__4	other elements	uknown	1415	4	+
NbFLA15	W box	other elements	uknown	1718	6	-
NbFLA15	WRE3	environmental stress-related elements	wound inducibility (third region)	83	6	-
NbFLA15	WRE3	environmental stress-related elements	wound inducibility (third region)	1363	6	-
NbFLA15	WRE3	environmental stress-related elements	wound inducibility (third region)	1417	6	+
NbFLA15	WUN-motif	environmental stress-related elements	wound-responsive element	289	9	-
NbFLA15	WUN-motif	environmental stress-related elements	wound-responsive element	290	8	-
NbFLA7	ABRE	hormone-responsive elements	abscisic acid responsice element 3a	1042	6	+
NbFLA7	ABRE	hormone-responsive elements	ABA (abscisic acid) response	1042	6	-
NbFLA9	ABRE	hormone-responsive elements	cis-acting element involved in the abscisic acid responsiveness	953	5	+
NbFLA9	ABRE	hormone-responsive elements	cis-acting element involved in the abscisic acid responsiveness	1433	5	-
NbFLA9	ABRE	hormone-responsive elements	cis-acting element involved in the abscisic acid responsiveness	1911	5	-
NbFLA16	AT~TATA-box	promoter-related elements	core promotor element	660	6	+
NbFLA16	AT~TATA-box	promoter-related elements	core promotor element	1334	6	-
NbFLA16	AT-rich element	site-binding related elements	binding site of AT-rich DNA binding protein (ATBP-1)	584	10	-
NbFLA16	Box 4	light-responsive elements	part of a conserved DNA module involved in light responsiveness	325	6	+
NbFLA16	Box 4	light-responsive elements	part of a conserved DNA module involved in light responsiveness	374	6	+
NbFLA16	Box 4	light-responsive elements	part of a conserved DNA module involved in light responsiveness	503	6	+
NbFLA16	Box 4	light-responsive elements	part of a conserved DNA module involved in light responsiveness	716	6	+
NbFLA16	Box II	light-responsive elements	part of a light responsive element	807	9	-
NbFLA16	box S	other elements	uknown	1840	7	+
NbFLA16	CAAT-box	promoter-related elements	common cis-acting element in promoter and enhancer regions	53	5	+
NbFLA16	CAAT-box	promoter-related elements	common cis-acting element in promoter and enhancer regions	56	5	-
NbFLA16	CAAT-box	promoter-related elements	common cis-acting element in promoter and enhancer regions	78	4	+
NbFLA16	CAAT-box	promoter-related elements	common cis-acting element in promoter and enhancer regions	80	5	-
NbFLA16	CAAT-box	promoter-related elements	common cis-acting element in promoter and enhancer regions	363	5	+
NbFLA16	CAAT-box	promoter-related elements	common cis-acting element in promoter and enhancer regions	463	5	+
NbFLA16	CAAT-box	promoter-related elements	common cis-acting element in promoter and enhancer regions	464	4	+
NbFLA16	CAAT-box	promoter-related elements	common cis-acting element in promoter and enhancer regions	501	4	+
NbFLA16	CAAT-box	promoter-related elements	common cis-acting element in promoter and enhancer regions	583	4	-
NbFLA16	CAAT-box	promoter-related elements	common cis-acting element in promoter and enhancer regions	591	4	+
NbFLA16	CAAT-box	promoter-related elements	common cis-acting element in promoter and enhancer regions	593	5	-
NbFLA16	CAAT-box	promoter-related elements	common cis-acting element in promoter and enhancer regions	762	5	-
NbFLA16	CAAT-box	promoter-related elements	common cis-acting element in promoter and enhancer regions	838	4	-
NbFLA16	CAAT-box	promoter-related elements	common cis-acting element in promoter and enhancer regions	932	4	-
NbFLA16	CAAT-box	promoter-related elements	common cis-acting element in promoter and enhancer regions	946	4	+
NbFLA16	CAAT-box	promoter-related elements	common cis-acting element in promoter and enhancer regions	990	5	-
NbFLA16	CAAT-box	promoter-related elements	common cis-acting element in promoter and enhancer regions	1097	5	+
NbFLA16	CAAT-box	promoter-related elements	common cis-acting element in promoter and enhancer regions	1105	5	-
NbFLA16	CAAT-box	promoter-related elements	common cis-acting element in promoter and enhancer regions	1111	5	-
NbFLA16	CAAT-box	promoter-related elements	common cis-acting element in promoter and enhancer regions	1198	5	-
NbFLA16	CAAT-box	promoter-related elements	common cis-acting element in promoter and enhancer regions	1255	5	+
NbFLA16	CAAT-box	promoter-related elements	common cis-acting element in promoter and enhancer regions	1258	4	-
NbFLA16	CAAT-box	promoter-related elements	common cis-acting element in promoter and enhancer regions	1269	5	+
NbFLA16	CAAT-box	promoter-related elements	common cis-acting element in promoter and enhancer regions	1276	5	+
NbFLA16	CAAT-box	promoter-related elements	common cis-acting element in promoter and enhancer regions	1283	5	+
NbFLA16	CAAT-box	promoter-related elements	common cis-acting element in promoter and enhancer regions	1284	4	+
NbFLA16	CAAT-box	promoter-related elements	common cis-acting element in promoter and enhancer regions	1294	4	+
NbFLA16	CAAT-box	promoter-related elements	common cis-acting element in promoter and enhancer regions	1358	4	-
NbFLA16	CAAT-box	promoter-related elements	common cis-acting element in promoter and enhancer regions	1451	5	+
NbFLA16	CAAT-box	promoter-related elements	common cis-acting element in promoter and enhancer regions	1544	4	-
NbFLA16	CAAT-box	promoter-related elements	common cis-acting element in promoter and enhancer regions	1604	5	+
NbFLA16	CAAT-box	promoter-related elements	common cis-acting element in promoter and enhancer regions	1673	5	+
NbFLA16	CAAT-box	promoter-related elements	common cis-acting element in promoter and enhancer regions	1674	4	+
NbFLA16	CAAT-box	promoter-related elements	common cis-acting element in promoter and enhancer regions	1680	5	+
NbFLA16	CAAT-box	promoter-related elements	common cis-acting element in promoter and enhancer regions	1688	4	+
NbFLA16	CAAT-box	promoter-related elements	common cis-acting element in promoter and enhancer regions	1777	4	+
NbFLA16	CAAT-box	promoter-related elements	common cis-acting element in promoter and enhancer regions	1788	4	-
NbFLA16	CAAT-box	promoter-related elements	common cis-acting element in promoter and enhancer regions	1813	4	-
NbFLA16	CAAT-box	promoter-related elements	common cis-acting element in promoter and enhancer regions	1870	4	+
NbFLA16	CAAT-box	promoter-related elements	common cis-acting element in promoter and enhancer regions	1878	4	-
NbFLA16	CAAT-box	promoter-related elements	common cis-acting element in promoter and enhancer regions	1894	4	+
NbFLA16	CAAT-box	promoter-related elements	common cis-acting element in promoter and enhancer regions	1965	4	+
NbFLA16	ERE	hormone-responsive elements	ethylene-responsive element	973	8	+
NbFLA16	ERE	hormone-responsive elements	ethylene-responsive element	1434	8	-
NbFLA9	ABRE	hormone-responsive elements	abscisic acid responsice element 3a	1433	6	-
NbFLA9	ABRE	hormone-responsive elements	ABA (abscisic acid) response	1433	6	+
NbFLA10	ARE	environmental stress-related elements	cis-acting regulatory element essential for the anaerobic induction	574	6	-
NbFLA16	LAMP-element	light-responsive elements	part of a light responsive element	609	8	+
NbFLA16	MRE	light-responsive elements	MYB binding site involved in light responsiveness	1057	7	+
NbFLA16	MRE	light-responsive elements	MYB binding site involved in light responsiveness	1513	7	+
NbFLA16	MYB	promoter-related elements	Part of the RNR1b promoter. The RB/E2F pathway is involved in the control of the G1/S transition of the eukaryotic cell cycle. Ribonucleotide reductase (RNR) is a key enzyme in the pathway of DNA synthesis. It catalyzes the reduction of ribonucleoside diphosphates (NDPs) in deoxyribonucleoside diphosphates (dNDPs), a rate-limiting step in DNA synthesis	734	6	+
NbFLA10	ARE	environmental stress-related elements	cis-acting regulatory element essential for the anaerobic induction	1569	6	+
NbFLA12	ARE	environmental stress-related elements	cis-acting regulatory element essential for the anaerobic induction	1791	6	+
NbFLA14	ARE	environmental stress-related elements	cis-acting regulatory element essential for the anaerobic induction	1569	6	+
NbFLA15	ARE	environmental stress-related elements	cis-acting regulatory element essential for the anaerobic induction	353	6	+
NbFLA15	ARE	environmental stress-related elements	cis-acting regulatory element essential for the anaerobic induction	1106	6	-
NbFLA15	ARE	environmental stress-related elements	cis-acting regulatory element essential for the anaerobic induction	1906	6	-
NbFLA16	ARE	environmental stress-related elements	cis-acting regulatory element essential for the anaerobic induction	596	6	-
NbFLA16	re2f-1	site-binding related elements	Putative E2F binding sites in the rice PCNA promoter mediate activation in actively dividing cells	645	8	-
NbFLA16	ARE	environmental stress-related elements	cis-acting regulatory element essential for the anaerobic induction	704	6	+
NbFLA17	ARE	environmental stress-related elements	cis-acting regulatory element essential for the anaerobic induction	579	6	-
NbFLA16	TATA-box	promoter-related elements	core promoter element around -30 of transcription start	299	8	-
NbFLA16	TATA-box	promoter-related elements	core promoter element around -30 of transcription start	300	7	-
NbFLA16	TATA-box	promoter-related elements	core promoter element around -30 of transcription start	301	6	-
NbFLA16	TATA-box	promoter-related elements	core promoter element around -30 of transcription start	302	5	-
NbFLA16	TATA-box	promoter-related elements	core promoter element around -30 of transcription start	303	4	+
NbFLA16	TATA-box	promoter-related elements	core promoter element around -30 of transcription start	309	6	+
NbFLA16	TATA-box	promoter-related elements	core promoter element around -30 of transcription start	310	5	-
NbFLA16	TATA-box	promoter-related elements	core promoter element around -30 of transcription start	311	4	+
NbFLA16	TATA-box	promoter-related elements	core promoter element around -30 of transcription start	417	6	+
NbFLA16	TATA-box	promoter-related elements	core promoter element around -30 of transcription start	418	4	+
NbFLA16	TATA-box	promoter-related elements	core promoter element around -30 of transcription start	522	7	+
NbFLA16	TATA-box	promoter-related elements	core promoter element around -30 of transcription start	660	6	+
NbFLA16	TATA-box	promoter-related elements	core promoter element around -30 of transcription start	661	6	+
NbFLA16	TATA-box	promoter-related elements	core promoter element around -30 of transcription start	662	4	+
NbFLA16	TATA-box	promoter-related elements	core promoter element around -30 of transcription start	742	8	-
NbFLA16	TATA-box	promoter-related elements	core promoter element around -30 of transcription start	743	7	-
NbFLA16	TATA-box	promoter-related elements	core promoter element around -30 of transcription start	744	6	-
NbFLA16	TATA-box	promoter-related elements	core promoter element around -30 of transcription start	745	5	-
NbFLA16	TATA-box	promoter-related elements	core promoter element around -30 of transcription start	746	4	+
NbFLA16	TATA-box	promoter-related elements	core promoter element around -30 of transcription start	1064	6	+
NbFLA16	TATA-box	promoter-related elements	core promoter element around -30 of transcription start	1065	5	-
NbFLA16	TATA-box	promoter-related elements	core promoter element around -30 of transcription start	1066	4	-
NbFLA16	TATA-box	promoter-related elements	core promoter element around -30 of transcription start	1143	6	+
NbFLA16	TATA-box	promoter-related elements	core promoter element around -30 of transcription start	1144	5	-
NbFLA16	TATA-box	promoter-related elements	core promoter element around -30 of transcription start	1145	4	-
NbFLA16	TATA-box	promoter-related elements	core promoter element around -30 of transcription start	1152	8	-
NbFLA16	TATA-box	promoter-related elements	core promoter element around -30 of transcription start	1155	5	-
NbFLA16	TATA-box	promoter-related elements	core promoter element around -30 of transcription start	1156	4	-
NbFLA16	TATA-box	promoter-related elements	core promoter element around -30 of transcription start	1332	6	+
NbFLA16	TATA-box	promoter-related elements	core promoter element around -30 of transcription start	1333	7	-
NbFLA16	TATA-box	promoter-related elements	core promoter element around -30 of transcription start	1334	6	-
NbFLA16	TATA-box	promoter-related elements	core promoter element around -30 of transcription start	1336	4	-
NbFLA16	TATA-box	promoter-related elements	core promoter element around -30 of transcription start	1718	8	+
NbFLA16	TATA-box	promoter-related elements	core promoter element around -30 of transcription start	1755	4	-
NbFLA16	Unnamed__4	other elements	uknown	360	4	+
NbFLA16	Unnamed__4	other elements	uknown	621	4	-
NbFLA16	Unnamed__4	other elements	uknown	685	4	+
NbFLA16	Unnamed__4	other elements	uknown	1470	4	+
NbFLA16	Unnamed__4	other elements	uknown	1671	4	+
NbFLA16	Unnamed__4	other elements	uknown	1743	4	+
NbFLA16	Unnamed__4	other elements	uknown	1807	4	+
NbFLA16	Unnamed__4	other elements	uknown	1856	4	+
NbFLA16	Unnamed__6	other elements	uknown	296	10	-
NbFLA16	Unnamed__6	other elements	uknown	739	10	-
NbFLA16	Unnamed_1	other elements	uknown	1258	11	-
NbFLA16	W box	other elements	uknown	1226	6	+
NbFLA16	W box	other elements	uknown	1737	6	+
NbFLA17	AAGAA-motif	other elements	uknown	70	7	-
NbFLA17	AAGAA-motif	other elements	uknown	349	9	-
NbFLA17	AAGAA-motif	other elements	uknown	1951	7	+
NbFLA18	ARE	environmental stress-related elements	cis-acting regulatory element essential for the anaerobic induction	1733	6	+
NbFLA2	ARE	environmental stress-related elements	cis-acting regulatory element essential for the anaerobic induction	540	6	-
NbFLA2	ARE	environmental stress-related elements	cis-acting regulatory element essential for the anaerobic induction	545	6	-
NbFLA2	ARE	environmental stress-related elements	cis-acting regulatory element essential for the anaerobic induction	582	6	+
NbFLA2	ARE	environmental stress-related elements	cis-acting regulatory element essential for the anaerobic induction	616	6	+
NbFLA17	AE-box	light-responsive elements	part of a module for light response	712	8	-
NbFLA2	ARE	environmental stress-related elements	cis-acting regulatory element essential for the anaerobic induction	626	6	+
NbFLA17	as-1	promoter-related elements	Part of the promoter of the Arabidopsis gene encoding Pro dehydrogenase (ProDH), a mitochondrial enzyme involved in the first step of the conversion of Pro to glutamic acid. The ProDH gene in Arabidopsis is up-regulated by rehydration after dehydration but is down-regulated by dehydration. ProDH is also induced by L-Pro and hypoosmolarity	133	5	-
NbFLA17	AT~TATA-box	promoter-related elements	core promotor element	897	6	+
NbFLA17	AT~TATA-box	promoter-related elements	core promotor element	1116	6	-
NbFLA17	AT~TATA-box	promoter-related elements	core promotor element	1118	6	-
NbFLA17	Box 4	light-responsive elements	part of a conserved DNA module involved in light responsiveness	1005	6	+
NbFLA17	Box 4	light-responsive elements	part of a conserved DNA module involved in light responsiveness	1573	6	-
NbFLA17	CAAT-box	promoter-related elements	common cis-acting element in promoter and enhancer regions	200	5	+
NbFLA17	CAAT-box	promoter-related elements	common cis-acting element in promoter and enhancer regions	215	8	+
NbFLA17	CAAT-box	promoter-related elements	common cis-acting element in promoter and enhancer regions	216	5	+
NbFLA17	CAAT-box	promoter-related elements	common cis-acting element in promoter and enhancer regions	217	4	+
NbFLA17	CAAT-box	promoter-related elements	common cis-acting element in promoter and enhancer regions	260	5	-
NbFLA17	CAAT-box	promoter-related elements	common cis-acting element in promoter and enhancer regions	267	4	-
NbFLA17	CAAT-box	promoter-related elements	common cis-acting element in promoter and enhancer regions	342	5	-
NbFLA17	CAAT-box	promoter-related elements	common cis-acting element in promoter and enhancer regions	436	4	-
NbFLA17	CAAT-box	promoter-related elements	common cis-acting element in promoter and enhancer regions	467	4	+
NbFLA17	CAAT-box	promoter-related elements	common cis-acting element in promoter and enhancer regions	471	5	-
NbFLA17	CAAT-box	promoter-related elements	common cis-acting element in promoter and enhancer regions	530	5	+
NbFLA17	CAAT-box	promoter-related elements	common cis-acting element in promoter and enhancer regions	533	5	-
NbFLA17	CAAT-box	promoter-related elements	common cis-acting element in promoter and enhancer regions	576	5	-
NbFLA17	CAAT-box	promoter-related elements	common cis-acting element in promoter and enhancer regions	728	5	-
NbFLA17	CAAT-box	promoter-related elements	common cis-acting element in promoter and enhancer regions	777	5	+
NbFLA17	CAAT-box	promoter-related elements	common cis-acting element in promoter and enhancer regions	780	4	-
NbFLA17	CAAT-box	promoter-related elements	common cis-acting element in promoter and enhancer regions	803	4	+
NbFLA17	CAAT-box	promoter-related elements	common cis-acting element in promoter and enhancer regions	816	5	+
NbFLA17	CAAT-box	promoter-related elements	common cis-acting element in promoter and enhancer regions	821	4	+
NbFLA17	CAAT-box	promoter-related elements	common cis-acting element in promoter and enhancer regions	873	5	+
NbFLA17	CAAT-box	promoter-related elements	common cis-acting element in promoter and enhancer regions	874	4	+
NbFLA17	CAAT-box	promoter-related elements	common cis-acting element in promoter and enhancer regions	928	5	-
NbFLA17	CAAT-box	promoter-related elements	common cis-acting element in promoter and enhancer regions	1001	4	-
NbFLA17	CAAT-box	promoter-related elements	common cis-acting element in promoter and enhancer regions	1021	5	-
NbFLA17	CAAT-box	promoter-related elements	common cis-acting element in promoter and enhancer regions	1139	4	+
NbFLA17	CAAT-box	promoter-related elements	common cis-acting element in promoter and enhancer regions	1196	4	-
NbFLA17	CAAT-box	promoter-related elements	common cis-acting element in promoter and enhancer regions	1316	5	+
NbFLA17	CAAT-box	promoter-related elements	common cis-acting element in promoter and enhancer regions	1317	4	+
NbFLA17	CAAT-box	promoter-related elements	common cis-acting element in promoter and enhancer regions	1393	4	+
NbFLA17	CAAT-box	promoter-related elements	common cis-acting element in promoter and enhancer regions	1401	4	+
NbFLA17	CAAT-box	promoter-related elements	common cis-acting element in promoter and enhancer regions	1454	5	+
NbFLA17	CAAT-box	promoter-related elements	common cis-acting element in promoter and enhancer regions	1522	5	+
NbFLA17	CAAT-box	promoter-related elements	common cis-acting element in promoter and enhancer regions	1601	4	-
NbFLA17	CAAT-box	promoter-related elements	common cis-acting element in promoter and enhancer regions	1619	5	+
NbFLA17	CAAT-box	promoter-related elements	common cis-acting element in promoter and enhancer regions	1632	4	-
NbFLA17	CAAT-box	promoter-related elements	common cis-acting element in promoter and enhancer regions	1758	5	+
NbFLA17	CAAT-box	promoter-related elements	common cis-acting element in promoter and enhancer regions	1823	4	-
NbFLA17	CAAT-box	promoter-related elements	common cis-acting element in promoter and enhancer regions	1908	4	+
NbFLA17	CCAAT-box	site-binding related elements	MYBHv1 binding site	567	6	-
NbFLA2	ARE	environmental stress-related elements	cis-acting regulatory element essential for the anaerobic induction	1522	6	+
NbFLA17	DRE core	development-related elements	funtions as a coupling element of ABRE	187	6	-
NbFLA17	ERE	hormone-responsive elements	ethylene-responsive element	1511	8	+
NbFLA17	GARE-motif	hormone-responsive elements	gibberellin-responsive element	1490	7	+
NbFLA2	ARE	environmental stress-related elements	cis-acting regulatory element essential for the anaerobic induction	1965	6	+
NbFLA20	ARE	environmental stress-related elements	cis-acting regulatory element essential for the anaerobic induction	907	6	-
NbFLA17	GC-motif	environmental stress-related elements	enhancer-like element involved in anoxic specific inducibility	243	6	-
NbFLA17	GCN4_motif	development-related elements	cis-regulatory element involved in endosperm expression	786	7	-
NbFLA17	LTR	environmental stress-related elements	cis-acting element involved in low-temperature responsiveness	615	6	-
NbFLA17	MBS	environmental stress-related elements	MYB binding site involved in drought-inducibility	1685	6	+
NbFLA17	MYB	promoter-related elements	Part of the RNR1b promoter. The RB/E2F pathway is involved in the control of the G1/S transition of the eukaryotic cell cycle. Ribonucleotide reductase (RNR) is a key enzyme in the pathway of DNA synthesis. It catalyzes the reduction of ribonucleoside diphosphates (NDPs) in deoxyribonucleoside diphosphates (dNDPs), a rate-limiting step in DNA synthesis	405	6	-
NbFLA17	MYB	promoter-related elements	Part of the RNR1b promoter. The RB/E2F pathway is involved in the control of the G1/S transition of the eukaryotic cell cycle. Ribonucleotide reductase (RNR) is a key enzyme in the pathway of DNA synthesis. It catalyzes the reduction of ribonucleoside diphosphates (NDPs) in deoxyribonucleoside diphosphates (dNDPs), a rate-limiting step in DNA synthesis	992	6	-
NbFLA17	MYB	promoter-related elements	Part of the RNR1b promoter. The RB/E2F pathway is involved in the control of the G1/S transition of the eukaryotic cell cycle. Ribonucleotide reductase (RNR) is a key enzyme in the pathway of DNA synthesis. It catalyzes the reduction of ribonucleoside diphosphates (NDPs) in deoxyribonucleoside diphosphates (dNDPs), a rate-limiting step in DNA synthesis	1491	6	-
NbFLA17	MYB	promoter-related elements	Part of the RNR1b promoter. The RB/E2F pathway is involved in the control of the G1/S transition of the eukaryotic cell cycle. Ribonucleotide reductase (RNR) is a key enzyme in the pathway of DNA synthesis. It catalyzes the reduction of ribonucleoside diphosphates (NDPs) in deoxyribonucleoside diphosphates (dNDPs), a rate-limiting step in DNA synthesis	1685	6	+
NbFLA17	MYB recognition site	development-related elements	Part of the promoter of the Arabidopsis gene encoding Pro dehydrogenase (ProDH), a mitochondrial enzyme involved in the first step of the conversion of Pro to glutamic acid. The ProDH gene in Arabidopsis is up-regulated by rehydration after dehydration but is down-regulated by dehydration. ProDH is also induced by L-Pro and hypoosmolarity	567	6	+
NbFLA17	Myb-binding site	promoter-related elements	Part of the RNR1b promoter. The RB/E2F pathway is involved in the control of the G1/S transition of the eukaryotic cell cycle. Ribonucleotide reductase (RNR) is a key enzyme in the pathway of DNA synthesis. It catalyzes the reduction of ribonucleoside diphosphates (NDPs) in deoxyribonucleoside diphosphates (dNDPs), a rate-limiting step in DNA synthesis	1491	6	-
NbFLA20	ARE	environmental stress-related elements	cis-acting regulatory element essential for the anaerobic induction	1999	6	+
NbFLA22	ARE	environmental stress-related elements	cis-acting regulatory element essential for the anaerobic induction	83	6	-
NbFLA17	O2-site	development-related elements	cis-acting regulatory element involved in zein metabolism regulation	1246	9	-
NbFLA17	P-box	hormone-responsive elements	gibberellin-responsive element	1202	7	+
NbFLA17	Pc-CMA2b	light-responsive elements	part of a light responsive element	96	14	-
NbFLA17	Sp1	light-responsive elements	light responsive element	1275	6	+
NbFLA22	ARE	environmental stress-related elements	cis-acting regulatory element essential for the anaerobic induction	499	6	+
NbFLA22	ARE	environmental stress-related elements	cis-acting regulatory element essential for the anaerobic induction	672	6	-
NbFLA25	ARE	environmental stress-related elements	cis-acting regulatory element essential for the anaerobic induction	871	6	+
NbFLA17	TATA-box	promoter-related elements	core promoter element around -30 of transcription start	516	6	+
NbFLA17	TATA-box	promoter-related elements	core promoter element around -30 of transcription start	517	4	+
NbFLA17	TATA-box	promoter-related elements	core promoter element around -30 of transcription start	896	6	+
NbFLA17	TATA-box	promoter-related elements	core promoter element around -30 of transcription start	897	6	+
NbFLA17	TATA-box	promoter-related elements	core promoter element around -30 of transcription start	898	6	+
NbFLA17	TATA-box	promoter-related elements	core promoter element around -30 of transcription start	899	4	+
NbFLA17	TATA-box	promoter-related elements	core promoter element around -30 of transcription start	914	6	+
NbFLA17	TATA-box	promoter-related elements	core promoter element around -30 of transcription start	915	4	+
NbFLA17	TATA-box	promoter-related elements	core promoter element around -30 of transcription start	1016	6	-
NbFLA17	TATA-box	promoter-related elements	core promoter element around -30 of transcription start	1017	5	-
NbFLA17	TATA-box	promoter-related elements	core promoter element around -30 of transcription start	1018	4	-
NbFLA17	TATA-box	promoter-related elements	core promoter element around -30 of transcription start	1032	6	+
NbFLA17	TATA-box	promoter-related elements	core promoter element around -30 of transcription start	1033	5	-
NbFLA17	TATA-box	promoter-related elements	core promoter element around -30 of transcription start	1034	4	-
NbFLA17	TATA-box	promoter-related elements	core promoter element around -30 of transcription start	1116	6	-
NbFLA17	TATA-box	promoter-related elements	core promoter element around -30 of transcription start	1117	6	-
NbFLA17	TATA-box	promoter-related elements	core promoter element around -30 of transcription start	1118	6	-
NbFLA17	TATA-box	promoter-related elements	core promoter element around -30 of transcription start	1120	4	-
NbFLA17	TATA-box	promoter-related elements	core promoter element around -30 of transcription start	1142	4	-
NbFLA17	TATA-box	promoter-related elements	core promoter element around -30 of transcription start	1320	4	-
NbFLA17	TATA-box	promoter-related elements	core promoter element around -30 of transcription start	1464	7	-
NbFLA17	TATA-box	promoter-related elements	core promoter element around -30 of transcription start	1465	6	-
NbFLA17	TATA-box	promoter-related elements	core promoter element around -30 of transcription start	1466	5	-
NbFLA17	TATA-box	promoter-related elements	core promoter element around -30 of transcription start	1467	4	-
NbFLA17	TATA-box	promoter-related elements	core promoter element around -30 of transcription start	1544	5	-
NbFLA17	TATA-box	promoter-related elements	core promoter element around -30 of transcription start	1545	4	-
NbFLA17	TATA-box	promoter-related elements	core promoter element around -30 of transcription start	1715	5	-
NbFLA17	TATA-box	promoter-related elements	core promoter element around -30 of transcription start	1716	4	-
NbFLA17	TATA-box	promoter-related elements	core promoter element around -30 of transcription start	1856	4	-
NbFLA17	TCA-element	hormone-responsive elements	cis-acting element involved in salicylic acid responsiveness	803	9	+
NbFLA17	TCA-element	hormone-responsive elements	cis-acting element involved in salicylic acid responsiveness	830	9	-
NbFLA17	TCCC-motif	light-responsive elements	part of a light responsive element	1088	7	+
NbFLA17	TCT-motif	light-responsive elements	part of a light responsive element	1614	6	+
NbFLA25	ARE	environmental stress-related elements	cis-acting regulatory element essential for the anaerobic induction	1963	6	+
NbFLA17	TGA-element	hormone-responsive elements	auxin-responsive element	47	6	-
NbFLA17	Unnamed__1	other elements	uknown	669	5	+
NbFLA17	Unnamed__1	other elements	uknown	1299	5	+
NbFLA17	Unnamed__2	other elements	uknown	242	6	-
NbFLA17	Unnamed__4	other elements	uknown	147	4	-
NbFLA17	Unnamed__4	other elements	uknown	171	4	-
NbFLA17	Unnamed__4	other elements	uknown	240	4	+
NbFLA17	Unnamed__4	other elements	uknown	247	4	-
NbFLA17	Unnamed__4	other elements	uknown	281	4	-
NbFLA17	Unnamed__4	other elements	uknown	294	4	-
NbFLA17	Unnamed__4	other elements	uknown	345	4	-
NbFLA17	Unnamed__4	other elements	uknown	605	4	-
NbFLA17	Unnamed__4	other elements	uknown	963	4	-
NbFLA17	Unnamed__4	other elements	uknown	968	4	-
NbFLA17	Unnamed__4	other elements	uknown	1052	4	-
NbFLA17	Unnamed__4	other elements	uknown	1060	4	-
NbFLA17	Unnamed__4	other elements	uknown	1080	4	+
NbFLA17	Unnamed__4	other elements	uknown	1089	4	+
NbFLA17	Unnamed__4	other elements	uknown	1232	4	-
NbFLA17	Unnamed__4	other elements	uknown	1362	4	+
NbFLA17	Unnamed__4	other elements	uknown	1747	4	+
NbFLA17	Unnamed__4	other elements	uknown	1940	4	+
NbFLA17	W box	other elements	uknown	1294	6	+
NbFLA17	W box	other elements	uknown	1312	6	+
NbFLA17	W box	other elements	uknown	1804	6	+
NbFLA26	ARE	environmental stress-related elements	cis-acting regulatory element essential for the anaerobic induction	659	6	-
NbFLA27	ARE	environmental stress-related elements	cis-acting regulatory element essential for the anaerobic induction	448	6	-
NbFLA27	ARE	environmental stress-related elements	cis-acting regulatory element essential for the anaerobic induction	528	6	-
NbFLA28	ARE	environmental stress-related elements	cis-acting regulatory element essential for the anaerobic induction	819	6	-
NbFLA28	ARE	environmental stress-related elements	cis-acting regulatory element essential for the anaerobic induction	1999	6	+
NbFLA18	as-1	promoter-related elements	Part of the promoter of the Arabidopsis gene encoding Pro dehydrogenase (ProDH), a mitochondrial enzyme involved in the first step of the conversion of Pro to glutamic acid. The ProDH gene in Arabidopsis is up-regulated by rehydration after dehydration but is down-regulated by dehydration. ProDH is also induced by L-Pro and hypoosmolarity	270	5	-
NbFLA18	as-1	promoter-related elements	Part of the promoter of the Arabidopsis gene encoding Pro dehydrogenase (ProDH), a mitochondrial enzyme involved in the first step of the conversion of Pro to glutamic acid. The ProDH gene in Arabidopsis is up-regulated by rehydration after dehydration but is down-regulated by dehydration. ProDH is also induced by L-Pro and hypoosmolarity	674	5	+
NbFLA18	as-1	promoter-related elements	Part of the promoter of the Arabidopsis gene encoding Pro dehydrogenase (ProDH), a mitochondrial enzyme involved in the first step of the conversion of Pro to glutamic acid. The ProDH gene in Arabidopsis is up-regulated by rehydration after dehydration but is down-regulated by dehydration. ProDH is also induced by L-Pro and hypoosmolarity	1180	5	-
NbFLA18	AT~TATA-box	promoter-related elements	core promotor element	473	6	+
NbFLA18	AuxRR-core	hormone-responsive elements	cis-acting regulatory element involved in auxin responsiveness	1720	7	-
NbFLA18	Box 4	light-responsive elements	part of a conserved DNA module involved in light responsiveness	194	6	+
NbFLA18	Box 4	light-responsive elements	part of a conserved DNA module involved in light responsiveness	336	6	+
NbFLA18	Box 4	light-responsive elements	part of a conserved DNA module involved in light responsiveness	1311	6	-
NbFLA18	Box 4	light-responsive elements	part of a conserved DNA module involved in light responsiveness	1496	6	-
NbFLA18	CAAT-box	promoter-related elements	common cis-acting element in promoter and enhancer regions	103	4	+
NbFLA18	CAAT-box	promoter-related elements	common cis-acting element in promoter and enhancer regions	150	5	-
NbFLA18	CAAT-box	promoter-related elements	common cis-acting element in promoter and enhancer regions	200	5	-
NbFLA18	CAAT-box	promoter-related elements	common cis-acting element in promoter and enhancer regions	233	5	+
NbFLA18	CAAT-box	promoter-related elements	common cis-acting element in promoter and enhancer regions	254	5	-
NbFLA18	CAAT-box	promoter-related elements	common cis-acting element in promoter and enhancer regions	434	5	+
NbFLA18	CAAT-box	promoter-related elements	common cis-acting element in promoter and enhancer regions	448	5	+
NbFLA18	CAAT-box	promoter-related elements	common cis-acting element in promoter and enhancer regions	451	4	-
NbFLA18	CAAT-box	promoter-related elements	common cis-acting element in promoter and enhancer regions	515	5	+
NbFLA18	CAAT-box	promoter-related elements	common cis-acting element in promoter and enhancer regions	618	5	+
NbFLA18	CAAT-box	promoter-related elements	common cis-acting element in promoter and enhancer regions	624	5	+
NbFLA18	CAAT-box	promoter-related elements	common cis-acting element in promoter and enhancer regions	631	4	+
NbFLA18	CAAT-box	promoter-related elements	common cis-acting element in promoter and enhancer regions	650	4	+
NbFLA18	CAAT-box	promoter-related elements	common cis-acting element in promoter and enhancer regions	707	4	+
NbFLA18	CAAT-box	promoter-related elements	common cis-acting element in promoter and enhancer regions	803	4	+
NbFLA18	CAAT-box	promoter-related elements	common cis-acting element in promoter and enhancer regions	905	5	-
NbFLA18	CAAT-box	promoter-related elements	common cis-acting element in promoter and enhancer regions	932	5	-
NbFLA18	CAAT-box	promoter-related elements	common cis-acting element in promoter and enhancer regions	1028	4	-
NbFLA18	CAAT-box	promoter-related elements	common cis-acting element in promoter and enhancer regions	1127	4	-
NbFLA18	CAAT-box	promoter-related elements	common cis-acting element in promoter and enhancer regions	1134	4	+
NbFLA18	CAAT-box	promoter-related elements	common cis-acting element in promoter and enhancer regions	1212	5	+
NbFLA18	CAAT-box	promoter-related elements	common cis-acting element in promoter and enhancer regions	1255	5	+
NbFLA18	CAAT-box	promoter-related elements	common cis-acting element in promoter and enhancer regions	1277	5	-
NbFLA18	CAAT-box	promoter-related elements	common cis-acting element in promoter and enhancer regions	1292	5	+
NbFLA18	CAAT-box	promoter-related elements	common cis-acting element in promoter and enhancer regions	1315	4	-
NbFLA18	CAAT-box	promoter-related elements	common cis-acting element in promoter and enhancer regions	1410	5	+
NbFLA18	CAAT-box	promoter-related elements	common cis-acting element in promoter and enhancer regions	1443	5	+
NbFLA18	CAAT-box	promoter-related elements	common cis-acting element in promoter and enhancer regions	1471	5	+
NbFLA18	CAAT-box	promoter-related elements	common cis-acting element in promoter and enhancer regions	1488	5	+
NbFLA18	CAAT-box	promoter-related elements	common cis-acting element in promoter and enhancer regions	1494	4	+
NbFLA18	CAAT-box	promoter-related elements	common cis-acting element in promoter and enhancer regions	1552	5	+
NbFLA18	CAAT-box	promoter-related elements	common cis-acting element in promoter and enhancer regions	1687	5	-
NbFLA18	CAAT-box	promoter-related elements	common cis-acting element in promoter and enhancer regions	1694	5	+
NbFLA18	CAAT-box	promoter-related elements	common cis-acting element in promoter and enhancer regions	1717	5	+
NbFLA18	CAAT-box	promoter-related elements	common cis-acting element in promoter and enhancer regions	1837	4	+
NbFLA18	CAAT-box	promoter-related elements	common cis-acting element in promoter and enhancer regions	1843	5	+
NbFLA18	CAAT-box	promoter-related elements	common cis-acting element in promoter and enhancer regions	2015	4	+
NbFLA18	CAT-box	development-related elements	cis-acting regulatory element related to meristem expression	987	6	-
NbFLA18	CAT-box	development-related elements	cis-acting regulatory element related to meristem expression	1150	6	+
NbFLA3	ARE	environmental stress-related elements	cis-acting regulatory element essential for the anaerobic induction	675	6	-
NbFLA3	ARE	environmental stress-related elements	cis-acting regulatory element essential for the anaerobic induction	896	6	-
NbFLA3	ARE	environmental stress-related elements	cis-acting regulatory element essential for the anaerobic induction	1727	6	+
NbFLA18	ERE	hormone-responsive elements	ethylene-responsive element	1298	8	-
NbFLA18	GARE-motif	hormone-responsive elements	gibberellin-responsive element	864	7	-
NbFLA31	ARE	environmental stress-related elements	cis-acting regulatory element essential for the anaerobic induction	1601	6	-
NbFLA33	ARE	environmental stress-related elements	cis-acting regulatory element essential for the anaerobic induction	279	6	-
NbFLA34	ARE	environmental stress-related elements	cis-acting regulatory element essential for the anaerobic induction	713	6	+
NbFLA35	ARE	environmental stress-related elements	cis-acting regulatory element essential for the anaerobic induction	61	6	-
NbFLA18	GC-motif	environmental stress-related elements	enhancer-like element involved in anoxic specific inducibility	836	6	-
NbFLA35	ARE	environmental stress-related elements	cis-acting regulatory element essential for the anaerobic induction	904	6	+
NbFLA35	ARE	environmental stress-related elements	cis-acting regulatory element essential for the anaerobic induction	1335	6	+
NbFLA18	MBS	environmental stress-related elements	MYB binding site involved in drought-inducibility	1358	6	-
NbFLA18	MBSI	site-binding related elements	MYB binding site involved in flavonoid biosynthetic genes regulation	730	10.5	+
NbFLA18	MYB	promoter-related elements	Part of the RNR1b promoter. The RB/E2F pathway is involved in the control of the G1/S transition of the eukaryotic cell cycle. Ribonucleotide reductase (RNR) is a key enzyme in the pathway of DNA synthesis. It catalyzes the reduction of ribonucleoside diphosphates (NDPs) in deoxyribonucleoside diphosphates (dNDPs), a rate-limiting step in DNA synthesis	37	6	-
NbFLA18	MYB	promoter-related elements	Part of the RNR1b promoter. The RB/E2F pathway is involved in the control of the G1/S transition of the eukaryotic cell cycle. Ribonucleotide reductase (RNR) is a key enzyme in the pathway of DNA synthesis. It catalyzes the reduction of ribonucleoside diphosphates (NDPs) in deoxyribonucleoside diphosphates (dNDPs), a rate-limiting step in DNA synthesis	46	6	-
NbFLA18	MYB	promoter-related elements	Part of the RNR1b promoter. The RB/E2F pathway is involved in the control of the G1/S transition of the eukaryotic cell cycle. Ribonucleotide reductase (RNR) is a key enzyme in the pathway of DNA synthesis. It catalyzes the reduction of ribonucleoside diphosphates (NDPs) in deoxyribonucleoside diphosphates (dNDPs), a rate-limiting step in DNA synthesis	74	6	-
NbFLA18	MYB	promoter-related elements	Part of the RNR1b promoter. The RB/E2F pathway is involved in the control of the G1/S transition of the eukaryotic cell cycle. Ribonucleotide reductase (RNR) is a key enzyme in the pathway of DNA synthesis. It catalyzes the reduction of ribonucleoside diphosphates (NDPs) in deoxyribonucleoside diphosphates (dNDPs), a rate-limiting step in DNA synthesis	668	6	-
NbFLA18	MYB	promoter-related elements	Part of the RNR1b promoter. The RB/E2F pathway is involved in the control of the G1/S transition of the eukaryotic cell cycle. Ribonucleotide reductase (RNR) is a key enzyme in the pathway of DNA synthesis. It catalyzes the reduction of ribonucleoside diphosphates (NDPs) in deoxyribonucleoside diphosphates (dNDPs), a rate-limiting step in DNA synthesis	864	6	+
NbFLA18	MYB	promoter-related elements	Part of the RNR1b promoter. The RB/E2F pathway is involved in the control of the G1/S transition of the eukaryotic cell cycle. Ribonucleotide reductase (RNR) is a key enzyme in the pathway of DNA synthesis. It catalyzes the reduction of ribonucleoside diphosphates (NDPs) in deoxyribonucleoside diphosphates (dNDPs), a rate-limiting step in DNA synthesis	1100	6	-
NbFLA18	MYB	promoter-related elements	Part of the RNR1b promoter. The RB/E2F pathway is involved in the control of the G1/S transition of the eukaryotic cell cycle. Ribonucleotide reductase (RNR) is a key enzyme in the pathway of DNA synthesis. It catalyzes the reduction of ribonucleoside diphosphates (NDPs) in deoxyribonucleoside diphosphates (dNDPs), a rate-limiting step in DNA synthesis	1323	6	+
NbFLA18	MYB	promoter-related elements	Part of the RNR1b promoter. The RB/E2F pathway is involved in the control of the G1/S transition of the eukaryotic cell cycle. Ribonucleotide reductase (RNR) is a key enzyme in the pathway of DNA synthesis. It catalyzes the reduction of ribonucleoside diphosphates (NDPs) in deoxyribonucleoside diphosphates (dNDPs), a rate-limiting step in DNA synthesis	1358	6	-
NbFLA18	Myb-binding site	promoter-related elements	Part of the RNR1b promoter. The RB/E2F pathway is involved in the control of the G1/S transition of the eukaryotic cell cycle. Ribonucleotide reductase (RNR) is a key enzyme in the pathway of DNA synthesis. It catalyzes the reduction of ribonucleoside diphosphates (NDPs) in deoxyribonucleoside diphosphates (dNDPs), a rate-limiting step in DNA synthesis	46	6	-
NbFLA18	Myb-binding site	promoter-related elements	Part of the RNR1b promoter. The RB/E2F pathway is involved in the control of the G1/S transition of the eukaryotic cell cycle. Ribonucleotide reductase (RNR) is a key enzyme in the pathway of DNA synthesis. It catalyzes the reduction of ribonucleoside diphosphates (NDPs) in deoxyribonucleoside diphosphates (dNDPs), a rate-limiting step in DNA synthesis	74	6	-
NbFLA18	Myb-binding site	promoter-related elements	Part of the RNR1b promoter. The RB/E2F pathway is involved in the control of the G1/S transition of the eukaryotic cell cycle. Ribonucleotide reductase (RNR) is a key enzyme in the pathway of DNA synthesis. It catalyzes the reduction of ribonucleoside diphosphates (NDPs) in deoxyribonucleoside diphosphates (dNDPs), a rate-limiting step in DNA synthesis	864	6	+
NbFLA35	ARE	environmental stress-related elements	cis-acting regulatory element essential for the anaerobic induction	1483	6	+
NbFLA38	ARE	environmental stress-related elements	cis-acting regulatory element essential for the anaerobic induction	1244	6	+
NbFLA4	ARE	environmental stress-related elements	cis-acting regulatory element essential for the anaerobic induction	607	6	-
NbFLA4	ARE	environmental stress-related elements	cis-acting regulatory element essential for the anaerobic induction	1916	6	-
NbFLA18	P-box	hormone-responsive elements	gibberellin-responsive element	1085	7	-
NbFLA18	TATA	promoter-related elements	core promotor element	1681	8	+
NbFLA18	TATA-box	promoter-related elements	core promoter element around -30 of transcription start	138	6	+
NbFLA18	TATA-box	promoter-related elements	core promoter element around -30 of transcription start	139	4	+
NbFLA18	TATA-box	promoter-related elements	core promoter element around -30 of transcription start	236	6	+
NbFLA18	TATA-box	promoter-related elements	core promoter element around -30 of transcription start	237	5	-
NbFLA18	TATA-box	promoter-related elements	core promoter element around -30 of transcription start	238	4	+
NbFLA18	TATA-box	promoter-related elements	core promoter element around -30 of transcription start	250	4	+
NbFLA18	TATA-box	promoter-related elements	core promoter element around -30 of transcription start	300	7	-
NbFLA18	TATA-box	promoter-related elements	core promoter element around -30 of transcription start	311	4	+
NbFLA18	TATA-box	promoter-related elements	core promoter element around -30 of transcription start	387	4	+
NbFLA18	TATA-box	promoter-related elements	core promoter element around -30 of transcription start	407	9	+
NbFLA18	TATA-box	promoter-related elements	core promoter element around -30 of transcription start	471	6	-
NbFLA18	TATA-box	promoter-related elements	core promoter element around -30 of transcription start	473	6	+
NbFLA18	TATA-box	promoter-related elements	core promoter element around -30 of transcription start	474	6	+
NbFLA18	TATA-box	promoter-related elements	core promoter element around -30 of transcription start	475	4	+
NbFLA18	TATA-box	promoter-related elements	core promoter element around -30 of transcription start	764	5	-
NbFLA18	TATA-box	promoter-related elements	core promoter element around -30 of transcription start	765	4	+
NbFLA18	TATA-box	promoter-related elements	core promoter element around -30 of transcription start	1033	8	+
NbFLA18	TATA-box	promoter-related elements	core promoter element around -30 of transcription start	1114	6	+
NbFLA18	TATA-box	promoter-related elements	core promoter element around -30 of transcription start	1115	5	-
NbFLA18	TATA-box	promoter-related elements	core promoter element around -30 of transcription start	1116	4	-
NbFLA18	TATA-box	promoter-related elements	core promoter element around -30 of transcription start	1216	8	-
NbFLA18	TATA-box	promoter-related elements	core promoter element around -30 of transcription start	1217	7	-
NbFLA18	TATA-box	promoter-related elements	core promoter element around -30 of transcription start	1218	6	-
NbFLA18	TATA-box	promoter-related elements	core promoter element around -30 of transcription start	1219	5	-
NbFLA18	TATA-box	promoter-related elements	core promoter element around -30 of transcription start	1220	4	-
NbFLA18	TATA-box	promoter-related elements	core promoter element around -30 of transcription start	1244	4	-
NbFLA18	TATA-box	promoter-related elements	core promoter element around -30 of transcription start	1274	4	-
NbFLA18	TATA-box	promoter-related elements	core promoter element around -30 of transcription start	1286	5	-
NbFLA18	TATA-box	promoter-related elements	core promoter element around -30 of transcription start	1287	4	-
NbFLA18	TATA-box	promoter-related elements	core promoter element around -30 of transcription start	1347	8	-
NbFLA18	TATA-box	promoter-related elements	core promoter element around -30 of transcription start	1350	5	-
NbFLA18	TATA-box	promoter-related elements	core promoter element around -30 of transcription start	1351	4	-
NbFLA18	TATA-box	promoter-related elements	core promoter element around -30 of transcription start	1391	6	+
NbFLA18	TATA-box	promoter-related elements	core promoter element around -30 of transcription start	1392	5	-
NbFLA18	TATA-box	promoter-related elements	core promoter element around -30 of transcription start	1393	4	-
NbFLA18	TATA-box	promoter-related elements	core promoter element around -30 of transcription start	1414	4	-
NbFLA18	TATA-box	promoter-related elements	core promoter element around -30 of transcription start	1474	6	+
NbFLA18	TATA-box	promoter-related elements	core promoter element around -30 of transcription start	1475	5	-
NbFLA18	TATA-box	promoter-related elements	core promoter element around -30 of transcription start	1476	4	-
NbFLA18	TATA-box	promoter-related elements	core promoter element around -30 of transcription start	1555	6	+
NbFLA18	TATA-box	promoter-related elements	core promoter element around -30 of transcription start	1556	5	-
NbFLA18	TATA-box	promoter-related elements	core promoter element around -30 of transcription start	1557	4	-
NbFLA18	TATA-box	promoter-related elements	core promoter element around -30 of transcription start	1576	6	+
NbFLA18	TATA-box	promoter-related elements	core promoter element around -30 of transcription start	1577	5	-
NbFLA18	TATA-box	promoter-related elements	core promoter element around -30 of transcription start	1578	4	-
NbFLA18	TATA-box	promoter-related elements	core promoter element around -30 of transcription start	1607	4	-
NbFLA18	TATA-box	promoter-related elements	core promoter element around -30 of transcription start	1616	4	-
NbFLA18	TATA-box	promoter-related elements	core promoter element around -30 of transcription start	1643	6	+
NbFLA18	TATA-box	promoter-related elements	core promoter element around -30 of transcription start	1644	4	-
NbFLA18	TATA-box	promoter-related elements	core promoter element around -30 of transcription start	1651	4	-
NbFLA18	TATA-box	promoter-related elements	core promoter element around -30 of transcription start	1680	6	+
NbFLA18	TATA-box	promoter-related elements	core promoter element around -30 of transcription start	1681	4	-
NbFLA18	TATA-box	promoter-related elements	core promoter element around -30 of transcription start	1781	4	-
NbFLA18	TATA-box	promoter-related elements	core promoter element around -30 of transcription start	1822	4	-
NbFLA18	TATA-box	promoter-related elements	core promoter element around -30 of transcription start	1958	6	+
NbFLA18	TATA-box	promoter-related elements	core promoter element around -30 of transcription start	1959	5	-
NbFLA18	TATA-box	promoter-related elements	core promoter element around -30 of transcription start	1960	4	-
NbFLA18	TATC-box	hormone-responsive elements	cis-acting element involved in gibberellin-responsiveness	980	7	+
NbFLA5	ARE	environmental stress-related elements	cis-acting regulatory element essential for the anaerobic induction	1942	6	+
NbFLA6	ARE	environmental stress-related elements	cis-acting regulatory element essential for the anaerobic induction	1832	6	+
NbFLA7	ARE	environmental stress-related elements	cis-acting regulatory element essential for the anaerobic induction	263	6	-
NbFLA18	Unnamed__1	other elements	uknown	677	5	+
NbFLA18	Unnamed__1	other elements	uknown	826	5	-
NbFLA18	Unnamed__4	other elements	uknown	635	4	-
NbFLA18	Unnamed__4	other elements	uknown	896	4	-
NbFLA18	Unnamed__4	other elements	uknown	1050	4	+
NbFLA18	Unnamed__4	other elements	uknown	1090	4	-
NbFLA18	Unnamed__4	other elements	uknown	1832	4	+
NbFLA18	Unnamed__4	other elements	uknown	1907	4	+
NbFLA18	Unnamed__4	other elements	uknown	1971	4	+
NbFLA18	Unnamed__6	other elements	uknown	1213	10	-
NbFLA18	W box	other elements	uknown	861	6	-
NbFLA18	WUN-motif	environmental stress-related elements	wound-responsive element	1162	9	-
NbFLA18	WUN-motif	environmental stress-related elements	wound-responsive element	1163	8	-
NbFLA18	WUN-motif	environmental stress-related elements	wound-responsive element	1580	9	-
NbFLA18	WUN-motif	environmental stress-related elements	wound-responsive element	1581	8	-
NbFLA19	AAGAA-motif	other elements	uknown	1293	7	-
NbFLA19	AAGAA-motif	other elements	uknown	2002	7	-
NbFLA7	ARE	environmental stress-related elements	cis-acting regulatory element essential for the anaerobic induction	1402	6	+
NbFLA7	ARE	environmental stress-related elements	cis-acting regulatory element essential for the anaerobic induction	1924	6	-
NbFLA7	ARE	environmental stress-related elements	cis-acting regulatory element essential for the anaerobic induction	1934	6	+
NbFLA8	ARE	environmental stress-related elements	cis-acting regulatory element essential for the anaerobic induction	1363	6	-
NbFLA9	ARE	environmental stress-related elements	cis-acting regulatory element essential for the anaerobic induction	557	6	-
NbFLA1	CGTCA-motif	hormone-responsive elements	cis-acting regulatory element involved in the MeJA-responsive	230	5	-
NbFLA1	CGTCA-motif	hormone-responsive elements	cis-acting regulatory element involved in the MeJA-responsive	632	5	-
NbFLA19	as-1	promoter-related elements	Part of the promoter of the Arabidopsis gene encoding Pro dehydrogenase (ProDH), a mitochondrial enzyme involved in the first step of the conversion of Pro to glutamic acid. The ProDH gene in Arabidopsis is up-regulated by rehydration after dehydration but is down-regulated by dehydration. ProDH is also induced by L-Pro and hypoosmolarity	598	5	-
NbFLA19	AT~TATA-box	promoter-related elements	core promotor element	1698	8	-
NbFLA19	AT~TATA-box	promoter-related elements	core promotor element	1700	6	-
NbFLA19	AT~TATA-box	promoter-related elements	core promotor element	1702	6	-
NbFLA19	AT~TATA-box	promoter-related elements	core promotor element	1818	6	-
NbFLA19	AT~TATA-box	promoter-related elements	core promotor element	1820	6	-
NbFLA19	AT~TATA-box	promoter-related elements	core promotor element	1822	6	-
NbFLA19	AT~TATA-box	promoter-related elements	core promotor element	1824	6	-
NbFLA19	AT~TATA-box	promoter-related elements	core promotor element	1826	6	-
NbFLA19	AT~TATA-box	promoter-related elements	core promotor element	1828	6	-
NbFLA19	AT~TATA-box	promoter-related elements	core promotor element	1830	6	-
NbFLA19	AT-rich element	site-binding related elements	binding site of AT-rich DNA binding protein (ATBP-1)	1875	10	-
NbFLA19	AuxRR-core	hormone-responsive elements	cis-acting regulatory element involved in auxin responsiveness	1806	7	-
NbFLA19	Box 4	light-responsive elements	part of a conserved DNA module involved in light responsiveness	781	6	+
NbFLA19	Box 4	light-responsive elements	part of a conserved DNA module involved in light responsiveness	960	6	+
NbFLA19	Box 4	light-responsive elements	part of a conserved DNA module involved in light responsiveness	1639	6	-
NbFLA19	Box 4	light-responsive elements	part of a conserved DNA module involved in light responsiveness	1856	6	-
NbFLA19	CAAT-box	promoter-related elements	common cis-acting element in promoter and enhancer regions	249	5	+
NbFLA19	CAAT-box	promoter-related elements	common cis-acting element in promoter and enhancer regions	250	4	+
NbFLA19	CAAT-box	promoter-related elements	common cis-acting element in promoter and enhancer regions	255	4	-
NbFLA19	CAAT-box	promoter-related elements	common cis-acting element in promoter and enhancer regions	353	5	-
NbFLA19	CAAT-box	promoter-related elements	common cis-acting element in promoter and enhancer regions	428	4	+
NbFLA19	CAAT-box	promoter-related elements	common cis-acting element in promoter and enhancer regions	532	5	-
NbFLA19	CAAT-box	promoter-related elements	common cis-acting element in promoter and enhancer regions	609	5	-
NbFLA19	CAAT-box	promoter-related elements	common cis-acting element in promoter and enhancer regions	664	5	-
NbFLA19	CAAT-box	promoter-related elements	common cis-acting element in promoter and enhancer regions	692	5	+
NbFLA19	CAAT-box	promoter-related elements	common cis-acting element in promoter and enhancer regions	693	4	+
NbFLA19	CAAT-box	promoter-related elements	common cis-acting element in promoter and enhancer regions	1056	4	+
NbFLA19	CAAT-box	promoter-related elements	common cis-acting element in promoter and enhancer regions	1143	5	+
NbFLA19	CAAT-box	promoter-related elements	common cis-acting element in promoter and enhancer regions	1276	5	+
NbFLA19	CAAT-box	promoter-related elements	common cis-acting element in promoter and enhancer regions	1277	4	+
NbFLA19	CAAT-box	promoter-related elements	common cis-acting element in promoter and enhancer regions	1325	5	+
NbFLA19	CAAT-box	promoter-related elements	common cis-acting element in promoter and enhancer regions	1336	4	-
NbFLA19	CAAT-box	promoter-related elements	common cis-acting element in promoter and enhancer regions	1341	4	+
NbFLA19	CAAT-box	promoter-related elements	common cis-acting element in promoter and enhancer regions	1370	4	+
NbFLA19	CAAT-box	promoter-related elements	common cis-acting element in promoter and enhancer regions	1406	4	-
NbFLA19	CAAT-box	promoter-related elements	common cis-acting element in promoter and enhancer regions	1548	4	+
NbFLA19	CAAT-box	promoter-related elements	common cis-acting element in promoter and enhancer regions	1558	5	+
NbFLA19	CAAT-box	promoter-related elements	common cis-acting element in promoter and enhancer regions	1637	4	+
NbFLA19	CAAT-box	promoter-related elements	common cis-acting element in promoter and enhancer regions	1801	5	-
NbFLA19	CAAT-box	promoter-related elements	common cis-acting element in promoter and enhancer regions	1850	4	+
NbFLA19	CAAT-box	promoter-related elements	common cis-acting element in promoter and enhancer regions	1871	4	-
NbFLA19	CAAT-box	promoter-related elements	common cis-acting element in promoter and enhancer regions	1878	5	-
NbFLA19	CAAT-box	promoter-related elements	common cis-acting element in promoter and enhancer regions	1886	4	-
NbFLA19	CAAT-box	promoter-related elements	common cis-acting element in promoter and enhancer regions	1891	4	-
NbFLA19	CAT-box	development-related elements	cis-acting regulatory element related to meristem expression	804	6	-
NbFLA1	CGTCA-motif	hormone-responsive elements	cis-acting regulatory element involved in the MeJA-responsive	1369	5	+
NbFLA19	chs-CMA1a	light-responsive elements	part of a light responsive element	88	8	-
NbFLA19	chs-CMA2a	light-responsive elements	part of a light responsive element	548	8	+
NbFLA19	chs-CMA2a	light-responsive elements	part of a light responsive element	948	8	+
NbFLA19	DRE1	environmental stress-related elements	drought and osmotic stress induction	1214	7	-
NbFLA19	GATA-motif	light-responsive elements	part of a light responsive element	483	7	+
NbFLA19	GATA-motif	light-responsive elements	part of a light responsive element	784	10	-
NbFLA19	GATA-motif	light-responsive elements	part of a light responsive element	967	7	+
NbFLA19	GATA-motif	light-responsive elements	part of a light responsive element	1115	7	-
NbFLA10	CGTCA-motif	hormone-responsive elements	cis-acting regulatory element involved in the MeJA-responsive	1599	5	+
NbFLA12	CGTCA-motif	hormone-responsive elements	cis-acting regulatory element involved in the MeJA-responsive	1099	5	+
NbFLA14	CGTCA-motif	hormone-responsive elements	cis-acting regulatory element involved in the MeJA-responsive	1599	5	+
NbFLA15	CGTCA-motif	hormone-responsive elements	cis-acting regulatory element involved in the MeJA-responsive	618	5	+
NbFLA17	CGTCA-motif	hormone-responsive elements	cis-acting regulatory element involved in the MeJA-responsive	133	5	+
NbFLA18	CGTCA-motif	hormone-responsive elements	cis-acting regulatory element involved in the MeJA-responsive	270	5	+
NbFLA18	CGTCA-motif	hormone-responsive elements	cis-acting regulatory element involved in the MeJA-responsive	674	5	-
NbFLA18	CGTCA-motif	hormone-responsive elements	cis-acting regulatory element involved in the MeJA-responsive	1180	5	+
NbFLA19	HD-Zip 1	development-related elements	element involved in differentiation of the palisade mesophyll cells	250	8.5	+
NbFLA19	I-box	light-responsive elements	part of a light responsive element	500	9	-
NbFLA19	MRE	light-responsive elements	MYB binding site involved in light responsiveness	315	7	+
NbFLA19	MRE	light-responsive elements	MYB binding site involved in light responsiveness	1581	7	+
NbFLA19	MYB	promoter-related elements	Part of the RNR1b promoter. The RB/E2F pathway is involved in the control of the G1/S transition of the eukaryotic cell cycle. Ribonucleotide reductase (RNR) is a key enzyme in the pathway of DNA synthesis. It catalyzes the reduction of ribonucleoside diphosphates (NDPs) in deoxyribonucleoside diphosphates (dNDPs), a rate-limiting step in DNA synthesis	637	6	+
NbFLA19	MYB	promoter-related elements	Part of the RNR1b promoter. The RB/E2F pathway is involved in the control of the G1/S transition of the eukaryotic cell cycle. Ribonucleotide reductase (RNR) is a key enzyme in the pathway of DNA synthesis. It catalyzes the reduction of ribonucleoside diphosphates (NDPs) in deoxyribonucleoside diphosphates (dNDPs), a rate-limiting step in DNA synthesis	794	6	-
NbFLA19	MYB	promoter-related elements	Part of the RNR1b promoter. The RB/E2F pathway is involved in the control of the G1/S transition of the eukaryotic cell cycle. Ribonucleotide reductase (RNR) is a key enzyme in the pathway of DNA synthesis. It catalyzes the reduction of ribonucleoside diphosphates (NDPs) in deoxyribonucleoside diphosphates (dNDPs), a rate-limiting step in DNA synthesis	1610	6	+
NbFLA19	MYB-like sequence	site-binding related elements	possible MYB binding region	1610	6	+
NbFLA19	CGTCA-motif	hormone-responsive elements	cis-acting regulatory element involved in the MeJA-responsive	598	5	+
NbFLA19	Sp1	light-responsive elements	light responsive element	488	6	+
NbFLA20	CGTCA-motif	hormone-responsive elements	cis-acting regulatory element involved in the MeJA-responsive	863	5	-
NbFLA21	CGTCA-motif	hormone-responsive elements	cis-acting regulatory element involved in the MeJA-responsive	1024	5	-
NbFLA21	CGTCA-motif	hormone-responsive elements	cis-acting regulatory element involved in the MeJA-responsive	1851	5	+
NbFLA19	TATA	promoter-related elements	core promotor element	45	8	-
NbFLA19	TATA-box	promoter-related elements	core promoter element around -30 of transcription start	46	7	-
NbFLA19	TATA-box	promoter-related elements	core promoter element around -30 of transcription start	47	6	-
NbFLA19	TATA-box	promoter-related elements	core promoter element around -30 of transcription start	48	5	-
NbFLA19	TATA-box	promoter-related elements	core promoter element around -30 of transcription start	49	4	+
NbFLA19	TATA-box	promoter-related elements	core promoter element around -30 of transcription start	96	4	+
NbFLA19	TATA-box	promoter-related elements	core promoter element around -30 of transcription start	382	8	-
NbFLA19	TATA-box	promoter-related elements	core promoter element around -30 of transcription start	417	4	+
NbFLA19	TATA-box	promoter-related elements	core promoter element around -30 of transcription start	504	5	-
NbFLA19	TATA-box	promoter-related elements	core promoter element around -30 of transcription start	505	4	+
NbFLA19	TATA-box	promoter-related elements	core promoter element around -30 of transcription start	759	4	+
NbFLA19	TATA-box	promoter-related elements	core promoter element around -30 of transcription start	899	7	+
NbFLA19	TATA-box	promoter-related elements	core promoter element around -30 of transcription start	920	6	+
NbFLA19	TATA-box	promoter-related elements	core promoter element around -30 of transcription start	921	4	+
NbFLA19	TATA-box	promoter-related elements	core promoter element around -30 of transcription start	984	4	+
NbFLA19	TATA-box	promoter-related elements	core promoter element around -30 of transcription start	1005	8	-
NbFLA19	TATA-box	promoter-related elements	core promoter element around -30 of transcription start	1070	4	-
NbFLA19	TATA-box	promoter-related elements	core promoter element around -30 of transcription start	1308	7	-
NbFLA19	TATA-box	promoter-related elements	core promoter element around -30 of transcription start	1309	6	-
NbFLA19	TATA-box	promoter-related elements	core promoter element around -30 of transcription start	1310	5	-
NbFLA19	TATA-box	promoter-related elements	core promoter element around -30 of transcription start	1311	4	-
NbFLA19	TATA-box	promoter-related elements	core promoter element around -30 of transcription start	1314	6	+
NbFLA19	TATA-box	promoter-related elements	core promoter element around -30 of transcription start	1315	5	-
NbFLA19	TATA-box	promoter-related elements	core promoter element around -30 of transcription start	1316	4	-
NbFLA19	TATA-box	promoter-related elements	core promoter element around -30 of transcription start	1346	7	+
NbFLA19	TATA-box	promoter-related elements	core promoter element around -30 of transcription start	1418	7	-
NbFLA19	TATA-box	promoter-related elements	core promoter element around -30 of transcription start	1421	6	-
NbFLA19	TATA-box	promoter-related elements	core promoter element around -30 of transcription start	1423	4	-
NbFLA19	TATA-box	promoter-related elements	core promoter element around -30 of transcription start	1447	7	-
NbFLA19	TATA-box	promoter-related elements	core promoter element around -30 of transcription start	1472	4	-
NbFLA19	TATA-box	promoter-related elements	core promoter element around -30 of transcription start	1531	4	-
NbFLA19	TATA-box	promoter-related elements	core promoter element around -30 of transcription start	1542	6	+
NbFLA19	TATA-box	promoter-related elements	core promoter element around -30 of transcription start	1543	4	-
NbFLA19	TATA-box	promoter-related elements	core promoter element around -30 of transcription start	1607	5	-
NbFLA19	TATA-box	promoter-related elements	core promoter element around -30 of transcription start	1608	4	-
NbFLA19	TATA-box	promoter-related elements	core promoter element around -30 of transcription start	1696	9	-
NbFLA19	TATA-box	promoter-related elements	core promoter element around -30 of transcription start	1697	7	-
NbFLA19	TATA-box	promoter-related elements	core promoter element around -30 of transcription start	1698	6	-
NbFLA19	TATA-box	promoter-related elements	core promoter element around -30 of transcription start	1699	7	-
NbFLA19	TATA-box	promoter-related elements	core promoter element around -30 of transcription start	1700	6	-
NbFLA19	TATA-box	promoter-related elements	core promoter element around -30 of transcription start	1701	6	-
NbFLA19	TATA-box	promoter-related elements	core promoter element around -30 of transcription start	1702	6	-
NbFLA19	TATA-box	promoter-related elements	core promoter element around -30 of transcription start	1704	4	-
NbFLA19	TATA-box	promoter-related elements	core promoter element around -30 of transcription start	1818	6	-
NbFLA19	TATA-box	promoter-related elements	core promoter element around -30 of transcription start	1819	6	-
NbFLA19	TATA-box	promoter-related elements	core promoter element around -30 of transcription start	1820	6	-
NbFLA19	TATA-box	promoter-related elements	core promoter element around -30 of transcription start	1821	6	-
NbFLA19	TATA-box	promoter-related elements	core promoter element around -30 of transcription start	1822	6	-
NbFLA19	TATA-box	promoter-related elements	core promoter element around -30 of transcription start	1823	6	-
NbFLA19	TATA-box	promoter-related elements	core promoter element around -30 of transcription start	1824	6	-
NbFLA19	TATA-box	promoter-related elements	core promoter element around -30 of transcription start	1825	6	-
NbFLA19	TATA-box	promoter-related elements	core promoter element around -30 of transcription start	1826	6	-
NbFLA19	TATA-box	promoter-related elements	core promoter element around -30 of transcription start	1827	6	-
NbFLA19	TATA-box	promoter-related elements	core promoter element around -30 of transcription start	1828	6	-
NbFLA19	TATA-box	promoter-related elements	core promoter element around -30 of transcription start	1829	6	-
NbFLA19	TATA-box	promoter-related elements	core promoter element around -30 of transcription start	1830	6	-
NbFLA19	TATA-box	promoter-related elements	core promoter element around -30 of transcription start	1831	6	+
NbFLA19	TATA-box	promoter-related elements	core promoter element around -30 of transcription start	1832	4	-
NbFLA19	TATA-box	promoter-related elements	core promoter element around -30 of transcription start	1877	9	-
NbFLA19	TATA-box	promoter-related elements	core promoter element around -30 of transcription start	1881	6	-
NbFLA19	TATA-box	promoter-related elements	core promoter element around -30 of transcription start	1883	4	-
NbFLA19	TATA-box	promoter-related elements	core promoter element around -30 of transcription start	1905	7	+
NbFLA19	TATA-box	promoter-related elements	core promoter element around -30 of transcription start	1920	4	-
NbFLA19	TATA-box	promoter-related elements	core promoter element around -30 of transcription start	1927	6	-
NbFLA19	TATA-box	promoter-related elements	core promoter element around -30 of transcription start	1929	4	-
NbFLA19	TATC-box	hormone-responsive elements	cis-acting element involved in gibberellin-responsiveness	520	7	-
NbFLA19	TCA-element	hormone-responsive elements	cis-acting element involved in salicylic acid responsiveness	857	9	+
NbFLA19	TCA-element	hormone-responsive elements	cis-acting element involved in salicylic acid responsiveness	1285	9	+
NbFLA19	TC-rich repeats	environmental stress-related elements	cis-acting element involved in defense and stress responsiveness	631	9	+
NbFLA22	CGTCA-motif	hormone-responsive elements	cis-acting regulatory element involved in the MeJA-responsive	145	5	+
NbFLA19	Unnamed__1	other elements	uknown	74	5	+
NbFLA19	Unnamed__1	other elements	uknown	80	11	+
NbFLA19	Unnamed__1	other elements	uknown	1791	5	-
NbFLA19	Unnamed__2	other elements	uknown	315	10	+
NbFLA19	Unnamed__4	other elements	uknown	855	4	+
NbFLA19	Unnamed__4	other elements	uknown	1095	4	-
NbFLA19	Unnamed__4	other elements	uknown	1166	4	+
NbFLA19	Unnamed__4	other elements	uknown	1194	4	-
NbFLA19	Unnamed__4	other elements	uknown	1356	4	-
NbFLA19	Unnamed__4	other elements	uknown	1646	4	+
NbFLA19	Unnamed__4	other elements	uknown	1776	4	+
NbFLA19	WRE3	environmental stress-related elements	wound inducibility (third region)	742	6	+
NbFLA19	WRE3	environmental stress-related elements	wound inducibility (third region)	1179	6	+
NbFLA2	AAGAA-motif	other elements	uknown	218	9	+
NbFLA2	AAGAA-motif	other elements	uknown	1314	7	+
NbFLA2	AAGAA-motif	other elements	uknown	1922	7	-
NbFLA22	CGTCA-motif	hormone-responsive elements	cis-acting regulatory element involved in the MeJA-responsive	772	5	-
NbFLA2	ACE	light-responsive elements	cis-acting element involved in light responsiveness	1726	9	-
NbFLA23	CGTCA-motif	hormone-responsive elements	cis-acting regulatory element involved in the MeJA-responsive	168	5	-
NbFLA23	CGTCA-motif	hormone-responsive elements	cis-acting regulatory element involved in the MeJA-responsive	422	5	-
NbFLA25	CGTCA-motif	hormone-responsive elements	cis-acting regulatory element involved in the MeJA-responsive	723	5	+
NbFLA28	CGTCA-motif	hormone-responsive elements	cis-acting regulatory element involved in the MeJA-responsive	71	5	-
NbFLA28	CGTCA-motif	hormone-responsive elements	cis-acting regulatory element involved in the MeJA-responsive	74	5	+
NbFLA28	CGTCA-motif	hormone-responsive elements	cis-acting regulatory element involved in the MeJA-responsive	825	5	-
NbFLA28	CGTCA-motif	hormone-responsive elements	cis-acting regulatory element involved in the MeJA-responsive	1027	5	+
NbFLA2	AT~TATA-box	promoter-related elements	core promotor element	493	8	-
NbFLA2	AT~TATA-box	promoter-related elements	core promotor element	495	6	+
NbFLA2	AT~TATA-box	promoter-related elements	core promotor element	521	6	+
NbFLA2	AT~TATA-box	promoter-related elements	core promotor element	819	6	+
NbFLA2	Box 4	light-responsive elements	part of a conserved DNA module involved in light responsiveness	199	6	+
NbFLA2	Box 4	light-responsive elements	part of a conserved DNA module involved in light responsiveness	331	6	+
NbFLA2	Box 4	light-responsive elements	part of a conserved DNA module involved in light responsiveness	368	6	+
NbFLA2	Box 4	light-responsive elements	part of a conserved DNA module involved in light responsiveness	1761	6	-
NbFLA2	Box 4	light-responsive elements	part of a conserved DNA module involved in light responsiveness	1874	6	-
NbFLA2	CAAT-box	promoter-related elements	common cis-acting element in promoter and enhancer regions	261	4	-
NbFLA2	CAAT-box	promoter-related elements	common cis-acting element in promoter and enhancer regions	306	4	-
NbFLA2	CAAT-box	promoter-related elements	common cis-acting element in promoter and enhancer regions	311	4	-
NbFLA2	CAAT-box	promoter-related elements	common cis-acting element in promoter and enhancer regions	337	4	-
NbFLA2	CAAT-box	promoter-related elements	common cis-acting element in promoter and enhancer regions	341	4	-
NbFLA2	CAAT-box	promoter-related elements	common cis-acting element in promoter and enhancer regions	387	5	-
NbFLA2	CAAT-box	promoter-related elements	common cis-acting element in promoter and enhancer regions	482	4	+
NbFLA2	CAAT-box	promoter-related elements	common cis-acting element in promoter and enhancer regions	516	4	-
NbFLA2	CAAT-box	promoter-related elements	common cis-acting element in promoter and enhancer regions	585	5	+
NbFLA2	CAAT-box	promoter-related elements	common cis-acting element in promoter and enhancer regions	586	4	+
NbFLA2	CAAT-box	promoter-related elements	common cis-acting element in promoter and enhancer regions	682	4	+
NbFLA2	CAAT-box	promoter-related elements	common cis-acting element in promoter and enhancer regions	724	5	+
NbFLA2	CAAT-box	promoter-related elements	common cis-acting element in promoter and enhancer regions	725	4	+
NbFLA2	CAAT-box	promoter-related elements	common cis-acting element in promoter and enhancer regions	816	4	+
NbFLA2	CAAT-box	promoter-related elements	common cis-acting element in promoter and enhancer regions	839	4	-
NbFLA2	CAAT-box	promoter-related elements	common cis-acting element in promoter and enhancer regions	892	4	-
NbFLA2	CAAT-box	promoter-related elements	common cis-acting element in promoter and enhancer regions	918	4	+
NbFLA2	CAAT-box	promoter-related elements	common cis-acting element in promoter and enhancer regions	1270	4	+
NbFLA2	CAAT-box	promoter-related elements	common cis-acting element in promoter and enhancer regions	1352	4	+
NbFLA2	CAAT-box	promoter-related elements	common cis-acting element in promoter and enhancer regions	1354	4	-
NbFLA2	CAAT-box	promoter-related elements	common cis-acting element in promoter and enhancer regions	1421	5	-
NbFLA2	CAAT-box	promoter-related elements	common cis-acting element in promoter and enhancer regions	1435	5	-
NbFLA2	CAAT-box	promoter-related elements	common cis-acting element in promoter and enhancer regions	1528	5	+
NbFLA2	CAAT-box	promoter-related elements	common cis-acting element in promoter and enhancer regions	1555	9	+
NbFLA2	CAAT-box	promoter-related elements	common cis-acting element in promoter and enhancer regions	1557	5	+
NbFLA2	CAAT-box	promoter-related elements	common cis-acting element in promoter and enhancer regions	1608	4	-
NbFLA2	CAAT-box	promoter-related elements	common cis-acting element in promoter and enhancer regions	1632	5	+
NbFLA2	CAAT-box	promoter-related elements	common cis-acting element in promoter and enhancer regions	1701	4	-
NbFLA2	CAAT-box	promoter-related elements	common cis-acting element in promoter and enhancer regions	1765	4	-
NbFLA2	CAAT-box	promoter-related elements	common cis-acting element in promoter and enhancer regions	1870	4	+
NbFLA2	CAAT-box	promoter-related elements	common cis-acting element in promoter and enhancer regions	1878	5	-
NbFLA2	DRE1	environmental stress-related elements	drought and osmotic stress induction	651	7	-
NbFLA2	GATA-motif	light-responsive elements	part of a light responsive element	435	10	+
NbFLA2	GATA-motif	light-responsive elements	part of a light responsive element	1927	7	-
NbFLA29	CGTCA-motif	hormone-responsive elements	cis-acting regulatory element involved in the MeJA-responsive	851	5	+
NbFLA2	I-box	light-responsive elements	part of a light responsive element	718	10	+
NbFLA2	LTR	environmental stress-related elements	cis-acting element involved in low-temperature responsiveness	548	6	-
NbFLA2	MBSI	site-binding related elements	MYB binding site involved in flavonoid biosynthetic genes regulation	687	10.5	-
NbFLA2	MYB	promoter-related elements	Part of the RNR1b promoter. The RB/E2F pathway is involved in the control of the G1/S transition of the eukaryotic cell cycle. Ribonucleotide reductase (RNR) is a key enzyme in the pathway of DNA synthesis. It catalyzes the reduction of ribonucleoside diphosphates (NDPs) in deoxyribonucleoside diphosphates (dNDPs), a rate-limiting step in DNA synthesis	823	6	+
NbFLA2	MYB	promoter-related elements	Part of the RNR1b promoter. The RB/E2F pathway is involved in the control of the G1/S transition of the eukaryotic cell cycle. Ribonucleotide reductase (RNR) is a key enzyme in the pathway of DNA synthesis. It catalyzes the reduction of ribonucleoside diphosphates (NDPs) in deoxyribonucleoside diphosphates (dNDPs), a rate-limiting step in DNA synthesis	1343	6	+
NbFLA2	MYB	promoter-related elements	Part of the RNR1b promoter. The RB/E2F pathway is involved in the control of the G1/S transition of the eukaryotic cell cycle. Ribonucleotide reductase (RNR) is a key enzyme in the pathway of DNA synthesis. It catalyzes the reduction of ribonucleoside diphosphates (NDPs) in deoxyribonucleoside diphosphates (dNDPs), a rate-limiting step in DNA synthesis	1494	6	+
NbFLA2	MYB-like sequence	site-binding related elements	possible MYB binding region	1343	6	+
NbFLA2	MYB-like sequence	site-binding related elements	possible MYB binding region	1494	6	+
NbFLA3	CGTCA-motif	hormone-responsive elements	cis-acting regulatory element involved in the MeJA-responsive	655	5	-
NbFLA2	O2-site	development-related elements	cis-acting regulatory element involved in zein metabolism regulation	1968	9	-
NbFLA3	CGTCA-motif	hormone-responsive elements	cis-acting regulatory element involved in the MeJA-responsive	754	5	-
NbFLA30	CGTCA-motif	hormone-responsive elements	cis-acting regulatory element involved in the MeJA-responsive	1770	5	+
NbFLA2	TATA-box	promoter-related elements	core promoter element around -30 of transcription start	203	6	+
NbFLA2	TATA-box	promoter-related elements	core promoter element around -30 of transcription start	204	5	-
NbFLA2	TATA-box	promoter-related elements	core promoter element around -30 of transcription start	205	4	+
NbFLA2	TATA-box	promoter-related elements	core promoter element around -30 of transcription start	377	4	+
NbFLA2	TATA-box	promoter-related elements	core promoter element around -30 of transcription start	464	8	-
NbFLA2	TATA-box	promoter-related elements	core promoter element around -30 of transcription start	465	7	-
NbFLA2	TATA-box	promoter-related elements	core promoter element around -30 of transcription start	466	6	-
NbFLA2	TATA-box	promoter-related elements	core promoter element around -30 of transcription start	467	5	-
NbFLA2	TATA-box	promoter-related elements	core promoter element around -30 of transcription start	468	4	+
NbFLA2	TATA-box	promoter-related elements	core promoter element around -30 of transcription start	489	12	+
NbFLA2	TATA-box	promoter-related elements	core promoter element around -30 of transcription start	491	9	-
NbFLA2	TATA-box	promoter-related elements	core promoter element around -30 of transcription start	492	7	-
NbFLA2	TATA-box	promoter-related elements	core promoter element around -30 of transcription start	493	6	-
NbFLA2	TATA-box	promoter-related elements	core promoter element around -30 of transcription start	494	7	-
NbFLA2	TATA-box	promoter-related elements	core promoter element around -30 of transcription start	495	6	+
NbFLA2	TATA-box	promoter-related elements	core promoter element around -30 of transcription start	496	6	+
NbFLA2	TATA-box	promoter-related elements	core promoter element around -30 of transcription start	497	4	+
NbFLA2	TATA-box	promoter-related elements	core promoter element around -30 of transcription start	505	6	+
NbFLA2	TATA-box	promoter-related elements	core promoter element around -30 of transcription start	506	4	+
NbFLA2	TATA-box	promoter-related elements	core promoter element around -30 of transcription start	521	6	+
NbFLA2	TATA-box	promoter-related elements	core promoter element around -30 of transcription start	522	6	+
NbFLA2	TATA-box	promoter-related elements	core promoter element around -30 of transcription start	523	4	+
NbFLA2	TATA-box	promoter-related elements	core promoter element around -30 of transcription start	635	4	+
NbFLA2	TATA-box	promoter-related elements	core promoter element around -30 of transcription start	697	7	-
NbFLA2	TATA-box	promoter-related elements	core promoter element around -30 of transcription start	767	6	-
NbFLA2	TATA-box	promoter-related elements	core promoter element around -30 of transcription start	768	5	-
NbFLA2	TATA-box	promoter-related elements	core promoter element around -30 of transcription start	769	4	+
NbFLA2	TATA-box	promoter-related elements	core promoter element around -30 of transcription start	818	6	+
NbFLA2	TATA-box	promoter-related elements	core promoter element around -30 of transcription start	819	6	+
NbFLA2	TATA-box	promoter-related elements	core promoter element around -30 of transcription start	820	6	+
NbFLA2	TATA-box	promoter-related elements	core promoter element around -30 of transcription start	821	4	+
NbFLA2	TATA-box	promoter-related elements	core promoter element around -30 of transcription start	834	6	+
NbFLA2	TATA-box	promoter-related elements	core promoter element around -30 of transcription start	835	4	+
NbFLA2	TATA-box	promoter-related elements	core promoter element around -30 of transcription start	880	9	+
NbFLA2	TATA-box	promoter-related elements	core promoter element around -30 of transcription start	882	7	+
NbFLA2	TATA-box	promoter-related elements	core promoter element around -30 of transcription start	920	6	+
NbFLA2	TATA-box	promoter-related elements	core promoter element around -30 of transcription start	921	5	-
NbFLA2	TATA-box	promoter-related elements	core promoter element around -30 of transcription start	922	4	+
NbFLA2	TATA-box	promoter-related elements	core promoter element around -30 of transcription start	1338	7	-
NbFLA2	TATA-box	promoter-related elements	core promoter element around -30 of transcription start	1489	7	-
NbFLA2	TATA-box	promoter-related elements	core promoter element around -30 of transcription start	1490	6	-
NbFLA2	TATA-box	promoter-related elements	core promoter element around -30 of transcription start	1491	5	-
NbFLA2	TATA-box	promoter-related elements	core promoter element around -30 of transcription start	1492	4	-
NbFLA2	TATA-box	promoter-related elements	core promoter element around -30 of transcription start	1543	5	-
NbFLA2	TATA-box	promoter-related elements	core promoter element around -30 of transcription start	1544	4	-
NbFLA2	TATA-box	promoter-related elements	core promoter element around -30 of transcription start	1666	5	-
NbFLA2	TATA-box	promoter-related elements	core promoter element around -30 of transcription start	1667	4	-
NbFLA2	TATA-box	promoter-related elements	core promoter element around -30 of transcription start	1682	4	-
NbFLA2	TATA-box	promoter-related elements	core promoter element around -30 of transcription start	1781	6	-
NbFLA2	TATA-box	promoter-related elements	core promoter element around -30 of transcription start	1783	4	-
NbFLA2	TATA-box	promoter-related elements	core promoter element around -30 of transcription start	1824	6	-
NbFLA2	TATA-box	promoter-related elements	core promoter element around -30 of transcription start	1826	4	-
NbFLA2	TATA-box	promoter-related elements	core promoter element around -30 of transcription start	1837	8	-
NbFLA2	TATA-box	promoter-related elements	core promoter element around -30 of transcription start	1892	4	-
NbFLA2	Unnamed__4	other elements	uknown	194	4	-
NbFLA2	Unnamed__4	other elements	uknown	390	4	-
NbFLA2	Unnamed__4	other elements	uknown	735	4	-
NbFLA2	Unnamed__4	other elements	uknown	1014	4	+
NbFLA2	Unnamed__4	other elements	uknown	1324	4	-
NbFLA2	Unnamed__4	other elements	uknown	1407	4	+
NbFLA2	Unnamed__4	other elements	uknown	1651	4	-
NbFLA2	Unnamed__4	other elements	uknown	1657	4	-
NbFLA2	Unnamed__4	other elements	uknown	1903	4	+
NbFLA2	Unnamed__4	other elements	uknown	1978	4	+
NbFLA2	Unnamed__6	other elements	uknown	461	10	-
NbFLA2	WRE3	environmental stress-related elements	wound inducibility (third region)	1016	6	+
NbFLA2	WUN-motif	environmental stress-related elements	wound-responsive element	1853	9	-
NbFLA20	AAGAA-motif	other elements	uknown	1755	9	-
NbFLA31	CGTCA-motif	hormone-responsive elements	cis-acting regulatory element involved in the MeJA-responsive	1019	5	+
NbFLA20	ACTCATCCT sequence	promoter-related elements	Part of the promoter of the Arabidopsis gene encoding Pro dehydrogenase (ProDH), a mitochondrial enzyme involved in the first step of the conversion of Pro to glutamic acid. The ProDH gene in Arabidopsis is up-regulated by rehydration after dehydration but is down-regulated by dehydration. ProDH is also induced by L-Pro and hypoosmolarity	749	9	-
NbFLA20	AE-box	light-responsive elements	part of a module for light response	1720	8	-
NbFLA31	CGTCA-motif	hormone-responsive elements	cis-acting regulatory element involved in the MeJA-responsive	1460	5	+
NbFLA33	CGTCA-motif	hormone-responsive elements	cis-acting regulatory element involved in the MeJA-responsive	320	5	+
NbFLA20	as-1	promoter-related elements	Part of the promoter of the Arabidopsis gene encoding Pro dehydrogenase (ProDH), a mitochondrial enzyme involved in the first step of the conversion of Pro to glutamic acid. The ProDH gene in Arabidopsis is up-regulated by rehydration after dehydration but is down-regulated by dehydration. ProDH is also induced by L-Pro and hypoosmolarity	863	5	+
NbFLA20	Box 4	light-responsive elements	part of a conserved DNA module involved in light responsiveness	1082	6	-
NbFLA20	Box 4	light-responsive elements	part of a conserved DNA module involved in light responsiveness	1226	6	-
NbFLA20	Box 4	light-responsive elements	part of a conserved DNA module involved in light responsiveness	1586	6	-
NbFLA20	Box III	site-binding related elements	protein binding site	1869	11	+
NbFLA20	CAAT-box	promoter-related elements	common cis-acting element in promoter and enhancer regions	183	5	+
NbFLA20	CAAT-box	promoter-related elements	common cis-acting element in promoter and enhancer regions	184	4	+
NbFLA20	CAAT-box	promoter-related elements	common cis-acting element in promoter and enhancer regions	327	4	+
NbFLA20	CAAT-box	promoter-related elements	common cis-acting element in promoter and enhancer regions	478	4	-
NbFLA20	CAAT-box	promoter-related elements	common cis-acting element in promoter and enhancer regions	705	5	-
NbFLA20	CAAT-box	promoter-related elements	common cis-acting element in promoter and enhancer regions	899	4	-
NbFLA20	CAAT-box	promoter-related elements	common cis-acting element in promoter and enhancer regions	998	5	+
NbFLA20	CAAT-box	promoter-related elements	common cis-acting element in promoter and enhancer regions	1001	4	-
NbFLA20	CAAT-box	promoter-related elements	common cis-acting element in promoter and enhancer regions	1037	5	+
NbFLA20	CAAT-box	promoter-related elements	common cis-acting element in promoter and enhancer regions	1042	4	+
NbFLA20	CAAT-box	promoter-related elements	common cis-acting element in promoter and enhancer regions	1046	5	+
NbFLA20	CAAT-box	promoter-related elements	common cis-acting element in promoter and enhancer regions	1073	5	+
NbFLA20	CAAT-box	promoter-related elements	common cis-acting element in promoter and enhancer regions	1074	4	+
NbFLA20	CAAT-box	promoter-related elements	common cis-acting element in promoter and enhancer regions	1107	4	-
NbFLA20	CAAT-box	promoter-related elements	common cis-acting element in promoter and enhancer regions	1123	5	-
NbFLA20	CAAT-box	promoter-related elements	common cis-acting element in promoter and enhancer regions	1153	4	-
NbFLA20	CAAT-box	promoter-related elements	common cis-acting element in promoter and enhancer regions	1204	4	+
NbFLA20	CAAT-box	promoter-related elements	common cis-acting element in promoter and enhancer regions	1475	4	+
NbFLA20	CAAT-box	promoter-related elements	common cis-acting element in promoter and enhancer regions	1499	4	-
NbFLA20	CAAT-box	promoter-related elements	common cis-acting element in promoter and enhancer regions	1534	4	-
NbFLA20	CAAT-box	promoter-related elements	common cis-acting element in promoter and enhancer regions	1566	5	+
NbFLA20	CAAT-box	promoter-related elements	common cis-acting element in promoter and enhancer regions	1567	4	+
NbFLA20	CAAT-box	promoter-related elements	common cis-acting element in promoter and enhancer regions	1582	4	-
NbFLA20	CAAT-box	promoter-related elements	common cis-acting element in promoter and enhancer regions	1602	4	+
NbFLA20	CAAT-box	promoter-related elements	common cis-acting element in promoter and enhancer regions	1642	5	+
NbFLA20	CAAT-box	promoter-related elements	common cis-acting element in promoter and enhancer regions	1643	4	+
NbFLA20	CAAT-box	promoter-related elements	common cis-acting element in promoter and enhancer regions	1675	5	+
NbFLA20	CAAT-box	promoter-related elements	common cis-acting element in promoter and enhancer regions	1682	4	+
NbFLA20	CAAT-box	promoter-related elements	common cis-acting element in promoter and enhancer regions	1709	4	-
NbFLA20	CAAT-box	promoter-related elements	common cis-acting element in promoter and enhancer regions	1866	5	+
NbFLA20	CAAT-box	promoter-related elements	common cis-acting element in promoter and enhancer regions	1904	4	+
NbFLA20	CAAT-box	promoter-related elements	common cis-acting element in promoter and enhancer regions	1919	4	-
NbFLA20	CAAT-box	promoter-related elements	common cis-acting element in promoter and enhancer regions	1949	4	+
NbFLA20	CAAT-box	promoter-related elements	common cis-acting element in promoter and enhancer regions	1963	5	+
NbFLA20	CAAT-box	promoter-related elements	common cis-acting element in promoter and enhancer regions	1964	4	+
NbFLA20	CAT-box	development-related elements	cis-acting regulatory element related to meristem expression	226	6	+
NbFLA34	CGTCA-motif	hormone-responsive elements	cis-acting regulatory element involved in the MeJA-responsive	923	5	+
NbFLA20	circadian	development-related elements	cis-acting regulatory element involved in circadian control	556	9	+
NbFLA20	GARE-motif	hormone-responsive elements	gibberellin-responsive element	985	7	-
NbFLA20	GATA-motif	light-responsive elements	part of a light responsive element	836	7	+
NbFLA34	CGTCA-motif	hormone-responsive elements	cis-acting regulatory element involved in the MeJA-responsive	1048	5	-
NbFLA20	GCN4_motif	development-related elements	cis-regulatory element involved in endosperm expression	1007	7	-
NbFLA20	I-box	light-responsive elements	part of a light responsive element	1387	10	-
NbFLA20	LTR	environmental stress-related elements	cis-acting element involved in low-temperature responsiveness	728	6	-
NbFLA20	MBS	environmental stress-related elements	MYB binding site involved in drought-inducibility	1970	6	+
NbFLA20	MYB	promoter-related elements	Part of the RNR1b promoter. The RB/E2F pathway is involved in the control of the G1/S transition of the eukaryotic cell cycle. Ribonucleotide reductase (RNR) is a key enzyme in the pathway of DNA synthesis. It catalyzes the reduction of ribonucleoside diphosphates (NDPs) in deoxyribonucleoside diphosphates (dNDPs), a rate-limiting step in DNA synthesis	238	6	+
NbFLA20	MYB	promoter-related elements	Part of the RNR1b promoter. The RB/E2F pathway is involved in the control of the G1/S transition of the eukaryotic cell cycle. Ribonucleotide reductase (RNR) is a key enzyme in the pathway of DNA synthesis. It catalyzes the reduction of ribonucleoside diphosphates (NDPs) in deoxyribonucleoside diphosphates (dNDPs), a rate-limiting step in DNA synthesis	985	6	+
NbFLA20	MYB	promoter-related elements	Part of the RNR1b promoter. The RB/E2F pathway is involved in the control of the G1/S transition of the eukaryotic cell cycle. Ribonucleotide reductase (RNR) is a key enzyme in the pathway of DNA synthesis. It catalyzes the reduction of ribonucleoside diphosphates (NDPs) in deoxyribonucleoside diphosphates (dNDPs), a rate-limiting step in DNA synthesis	1970	6	+
NbFLA20	Myb-binding site	promoter-related elements	Part of the RNR1b promoter. The RB/E2F pathway is involved in the control of the G1/S transition of the eukaryotic cell cycle. Ribonucleotide reductase (RNR) is a key enzyme in the pathway of DNA synthesis. It catalyzes the reduction of ribonucleoside diphosphates (NDPs) in deoxyribonucleoside diphosphates (dNDPs), a rate-limiting step in DNA synthesis	985	6	+
NbFLA20	O2-site	development-related elements	cis-acting regulatory element involved in zein metabolism regulation	582	9	+
NbFLA20	O2-site	development-related elements	cis-acting regulatory element involved in zein metabolism regulation	861	9	+
NbFLA20	P-box	hormone-responsive elements	gibberellin-responsive element	716	7	+
NbFLA20	P-box	hormone-responsive elements	gibberellin-responsive element	925	7	+
NbFLA20	sbp-CMA1c	light-responsive elements	part of a light responsive element	1183	13	-
NbFLA34	CGTCA-motif	hormone-responsive elements	cis-acting regulatory element involved in the MeJA-responsive	1238	5	-
NbFLA34	CGTCA-motif	hormone-responsive elements	cis-acting regulatory element involved in the MeJA-responsive	1559	5	+
NbFLA20	TATA-box	promoter-related elements	core promoter element around -30 of transcription start	320	6	+
NbFLA20	TATA-box	promoter-related elements	core promoter element around -30 of transcription start	321	5	-
NbFLA20	TATA-box	promoter-related elements	core promoter element around -30 of transcription start	322	4	+
NbFLA20	TATA-box	promoter-related elements	core promoter element around -30 of transcription start	1018	5	-
NbFLA20	TATA-box	promoter-related elements	core promoter element around -30 of transcription start	1019	4	-
NbFLA20	TATA-box	promoter-related elements	core promoter element around -30 of transcription start	1062	6	-
NbFLA20	TATA-box	promoter-related elements	core promoter element around -30 of transcription start	1063	4	-
NbFLA20	TATA-box	promoter-related elements	core promoter element around -30 of transcription start	1157	6	+
NbFLA20	TATA-box	promoter-related elements	core promoter element around -30 of transcription start	1158	5	-
NbFLA20	TATA-box	promoter-related elements	core promoter element around -30 of transcription start	1159	4	-
NbFLA20	TATA-box	promoter-related elements	core promoter element around -30 of transcription start	1365	8	-
NbFLA20	TATA-box	promoter-related elements	core promoter element around -30 of transcription start	1366	7	-
NbFLA20	TATA-box	promoter-related elements	core promoter element around -30 of transcription start	1367	6	-
NbFLA20	TATA-box	promoter-related elements	core promoter element around -30 of transcription start	1368	5	-
NbFLA20	TATA-box	promoter-related elements	core promoter element around -30 of transcription start	1369	4	-
NbFLA20	TATA-box	promoter-related elements	core promoter element around -30 of transcription start	1595	6	-
NbFLA20	TATA-box	promoter-related elements	core promoter element around -30 of transcription start	1597	4	-
NbFLA20	TATA-box	promoter-related elements	core promoter element around -30 of transcription start	1854	6	-
NbFLA20	TATA-box	promoter-related elements	core promoter element around -30 of transcription start	1856	4	-
NbFLA20	TATA-box	promoter-related elements	core promoter element around -30 of transcription start	1929	4	-
NbFLA34	CGTCA-motif	hormone-responsive elements	cis-acting regulatory element involved in the MeJA-responsive	2019	5	+
NbFLA20	Unnamed__4	other elements	uknown	339	4	-
NbFLA20	Unnamed__4	other elements	uknown	550	4	-
NbFLA20	Unnamed__4	other elements	uknown	682	4	+
NbFLA20	Unnamed__4	other elements	uknown	787	4	-
NbFLA20	Unnamed__4	other elements	uknown	811	4	+
NbFLA20	Unnamed__4	other elements	uknown	1179	4	+
NbFLA20	Unnamed__4	other elements	uknown	1243	4	+
NbFLA20	Unnamed__4	other elements	uknown	1277	4	-
NbFLA20	Unnamed__4	other elements	uknown	1307	4	-
NbFLA20	Unnamed__4	other elements	uknown	1318	4	-
NbFLA20	Unnamed__4	other elements	uknown	1324	4	-
NbFLA20	Unnamed__4	other elements	uknown	1337	4	-
NbFLA20	Unnamed__4	other elements	uknown	1418	4	-
NbFLA20	Unnamed__4	other elements	uknown	1428	4	+
NbFLA20	Unnamed__4	other elements	uknown	1487	4	-
NbFLA20	Unnamed__4	other elements	uknown	1937	4	+
NbFLA20	W box	other elements	uknown	553	6	-
NbFLA20	W box	other elements	uknown	615	6	+
NbFLA20	W box	other elements	uknown	1562	6	+
NbFLA21	AAGAA-motif	other elements	uknown	127	7	+
NbFLA21	AAGAA-motif	other elements	uknown	181	7	+
NbFLA21	A-box	promoter-related elements	cis-acting regulatory element	649	6	+
NbFLA21	as-1	promoter-related elements	Part of the promoter of the Arabidopsis gene encoding Pro dehydrogenase (ProDH), a mitochondrial enzyme involved in the first step of the conversion of Pro to glutamic acid. The ProDH gene in Arabidopsis is up-regulated by rehydration after dehydration but is down-regulated by dehydration. ProDH is also induced by L-Pro and hypoosmolarity	1024	5	+
NbFLA21	as-1	promoter-related elements	Part of the promoter of the Arabidopsis gene encoding Pro dehydrogenase (ProDH), a mitochondrial enzyme involved in the first step of the conversion of Pro to glutamic acid. The ProDH gene in Arabidopsis is up-regulated by rehydration after dehydration but is down-regulated by dehydration. ProDH is also induced by L-Pro and hypoosmolarity	1851	5	-
NbFLA21	AT~TATA-box	promoter-related elements	core promotor element	353	6	+
NbFLA21	AT~TATA-box	promoter-related elements	core promotor element	808	6	+
NbFLA21	AT~TATA-box	promoter-related elements	core promotor element	874	6	+
NbFLA21	AT~TATA-box	promoter-related elements	core promotor element	922	6	+
NbFLA21	AT~TATA-box	promoter-related elements	core promotor element	964	6	+
NbFLA21	AT~TATA-box	promoter-related elements	core promotor element	973	6	+
NbFLA21	AT~TATA-box	promoter-related elements	core promotor element	1925	6	-
NbFLA21	AT~TATA-box	promoter-related elements	core promotor element	1927	6	-
NbFLA21	Box 4	light-responsive elements	part of a conserved DNA module involved in light responsiveness	1254	6	-
NbFLA21	Box 4	light-responsive elements	part of a conserved DNA module involved in light responsiveness	1351	6	-
NbFLA21	CAAT-box	promoter-related elements	common cis-acting element in promoter and enhancer regions	63	4	+
NbFLA21	CAAT-box	promoter-related elements	common cis-acting element in promoter and enhancer regions	102	4	-
NbFLA21	CAAT-box	promoter-related elements	common cis-acting element in promoter and enhancer regions	139	4	+
NbFLA21	CAAT-box	promoter-related elements	common cis-acting element in promoter and enhancer regions	166	5	-
NbFLA21	CAAT-box	promoter-related elements	common cis-acting element in promoter and enhancer regions	176	5	+
NbFLA21	CAAT-box	promoter-related elements	common cis-acting element in promoter and enhancer regions	222	4	-
NbFLA21	CAAT-box	promoter-related elements	common cis-acting element in promoter and enhancer regions	270	4	-
NbFLA21	CAAT-box	promoter-related elements	common cis-acting element in promoter and enhancer regions	399	5	-
NbFLA21	CAAT-box	promoter-related elements	common cis-acting element in promoter and enhancer regions	439	4	+
NbFLA21	CAAT-box	promoter-related elements	common cis-acting element in promoter and enhancer regions	725	4	-
NbFLA21	CAAT-box	promoter-related elements	common cis-acting element in promoter and enhancer regions	754	5	-
NbFLA21	CAAT-box	promoter-related elements	common cis-acting element in promoter and enhancer regions	796	5	-
NbFLA21	CAAT-box	promoter-related elements	common cis-acting element in promoter and enhancer regions	854	5	-
NbFLA21	CAAT-box	promoter-related elements	common cis-acting element in promoter and enhancer regions	879	5	-
NbFLA21	CAAT-box	promoter-related elements	common cis-acting element in promoter and enhancer regions	903	4	-
NbFLA21	CAAT-box	promoter-related elements	common cis-acting element in promoter and enhancer regions	969	4	-
NbFLA21	CAAT-box	promoter-related elements	common cis-acting element in promoter and enhancer regions	1004	4	-
NbFLA21	CAAT-box	promoter-related elements	common cis-acting element in promoter and enhancer regions	1022	4	-
NbFLA21	CAAT-box	promoter-related elements	common cis-acting element in promoter and enhancer regions	1047	5	+
NbFLA21	CAAT-box	promoter-related elements	common cis-acting element in promoter and enhancer regions	1048	4	+
NbFLA21	CAAT-box	promoter-related elements	common cis-acting element in promoter and enhancer regions	1055	5	+
NbFLA21	CAAT-box	promoter-related elements	common cis-acting element in promoter and enhancer regions	1069	4	-
NbFLA21	CAAT-box	promoter-related elements	common cis-acting element in promoter and enhancer regions	1076	4	-
NbFLA21	CAAT-box	promoter-related elements	common cis-acting element in promoter and enhancer regions	1174	4	-
NbFLA21	CAAT-box	promoter-related elements	common cis-acting element in promoter and enhancer regions	1224	5	-
NbFLA21	CAAT-box	promoter-related elements	common cis-acting element in promoter and enhancer regions	1321	5	-
NbFLA21	CAAT-box	promoter-related elements	common cis-acting element in promoter and enhancer regions	1606	5	+
NbFLA21	CAAT-box	promoter-related elements	common cis-acting element in promoter and enhancer regions	1607	4	+
NbFLA21	CAAT-box	promoter-related elements	common cis-acting element in promoter and enhancer regions	1685	5	+
NbFLA21	CAAT-box	promoter-related elements	common cis-acting element in promoter and enhancer regions	1702	4	+
NbFLA21	CAAT-box	promoter-related elements	common cis-acting element in promoter and enhancer regions	1759	5	-
NbFLA21	CAAT-box	promoter-related elements	common cis-acting element in promoter and enhancer regions	1765	5	+
NbFLA21	CAAT-box	promoter-related elements	common cis-acting element in promoter and enhancer regions	1854	4	+
NbFLA21	CAAT-box	promoter-related elements	common cis-acting element in promoter and enhancer regions	1895	5	-
NbFLA21	CAAT-box	promoter-related elements	common cis-acting element in promoter and enhancer regions	1917	4	-
NbFLA21	CAAT-box	promoter-related elements	common cis-acting element in promoter and enhancer regions	2011	4	+
NbFLA21	CAT-box	development-related elements	cis-acting regulatory element related to meristem expression	1505	6	-
NbFLA21	CCGTCC motif	promoter-related elements	Part of the H3 promoter. Induction of histone gene expression at the G1/S transition of the cell cycle is shown to be essentially directed by an increase in the transcription rate in response to cellular signals occurring at the initiation step of DNA replication	649	6	+
NbFLA21	CCGTCC-box	development-related elements	cis-acting regulatory element related to meristem specific activation	649	6	+
NbFLA35	CGTCA-motif	hormone-responsive elements	cis-acting regulatory element involved in the MeJA-responsive	1465	5	-
NbFLA37	CGTCA-motif	hormone-responsive elements	cis-acting regulatory element involved in the MeJA-responsive	1382	5	-
NbFLA21	chs-CMA2c	light-responsive elements	part of a light responsive element	1951	12	-
NbFLA21	DRE core	development-related elements	funtions as a coupling element of ABRE	888	6	-
NbFLA21	GARE-motif	hormone-responsive elements	gibberellin-responsive element	1888	7	-
NbFLA21	GATA-motif	light-responsive elements	part of a light responsive element	369	9	-
NbFLA37	CGTCA-motif	hormone-responsive elements	cis-acting regulatory element involved in the MeJA-responsive	1407	5	-
NbFLA21	I-box	light-responsive elements	part of a light responsive element	324	9	-
NbFLA21	I-box	light-responsive elements	part of a light responsive element	567	9	-
NbFLA21	MBSI	site-binding related elements	MYB binding site involved in flavonoid biosynthetic genes regulation	1551	10.5	+
NbFLA21	MYB	promoter-related elements	Part of the RNR1b promoter. The RB/E2F pathway is involved in the control of the G1/S transition of the eukaryotic cell cycle. Ribonucleotide reductase (RNR) is a key enzyme in the pathway of DNA synthesis. It catalyzes the reduction of ribonucleoside diphosphates (NDPs) in deoxyribonucleoside diphosphates (dNDPs), a rate-limiting step in DNA synthesis	152	6	-
NbFLA21	MYB	promoter-related elements	Part of the RNR1b promoter. The RB/E2F pathway is involved in the control of the G1/S transition of the eukaryotic cell cycle. Ribonucleotide reductase (RNR) is a key enzyme in the pathway of DNA synthesis. It catalyzes the reduction of ribonucleoside diphosphates (NDPs) in deoxyribonucleoside diphosphates (dNDPs), a rate-limiting step in DNA synthesis	347	6	+
NbFLA21	MYB	promoter-related elements	Part of the RNR1b promoter. The RB/E2F pathway is involved in the control of the G1/S transition of the eukaryotic cell cycle. Ribonucleotide reductase (RNR) is a key enzyme in the pathway of DNA synthesis. It catalyzes the reduction of ribonucleoside diphosphates (NDPs) in deoxyribonucleoside diphosphates (dNDPs), a rate-limiting step in DNA synthesis	802	6	+
NbFLA21	MYB	promoter-related elements	Part of the RNR1b promoter. The RB/E2F pathway is involved in the control of the G1/S transition of the eukaryotic cell cycle. Ribonucleotide reductase (RNR) is a key enzyme in the pathway of DNA synthesis. It catalyzes the reduction of ribonucleoside diphosphates (NDPs) in deoxyribonucleoside diphosphates (dNDPs), a rate-limiting step in DNA synthesis	1819	6	-
NbFLA21	MYB	promoter-related elements	Part of the RNR1b promoter. The RB/E2F pathway is involved in the control of the G1/S transition of the eukaryotic cell cycle. Ribonucleotide reductase (RNR) is a key enzyme in the pathway of DNA synthesis. It catalyzes the reduction of ribonucleoside diphosphates (NDPs) in deoxyribonucleoside diphosphates (dNDPs), a rate-limiting step in DNA synthesis	1888	6	+
NbFLA21	MYB	promoter-related elements	Part of the RNR1b promoter. The RB/E2F pathway is involved in the control of the G1/S transition of the eukaryotic cell cycle. Ribonucleotide reductase (RNR) is a key enzyme in the pathway of DNA synthesis. It catalyzes the reduction of ribonucleoside diphosphates (NDPs) in deoxyribonucleoside diphosphates (dNDPs), a rate-limiting step in DNA synthesis	1921	6	-
NbFLA21	Myb-binding site	promoter-related elements	Part of the RNR1b promoter. The RB/E2F pathway is involved in the control of the G1/S transition of the eukaryotic cell cycle. Ribonucleotide reductase (RNR) is a key enzyme in the pathway of DNA synthesis. It catalyzes the reduction of ribonucleoside diphosphates (NDPs) in deoxyribonucleoside diphosphates (dNDPs), a rate-limiting step in DNA synthesis	1888	6	+
NbFLA21	MYB-like sequence	site-binding related elements	possible MYB binding region	347	6	+
NbFLA21	MYB-like sequence	site-binding related elements	possible MYB binding region	802	6	+
NbFLA37	CGTCA-motif	hormone-responsive elements	cis-acting regulatory element involved in the MeJA-responsive	1649	5	-
NbFLA4	CGTCA-motif	hormone-responsive elements	cis-acting regulatory element involved in the MeJA-responsive	58	5	+
NbFLA21	O2-site	development-related elements	cis-acting regulatory element involved in zein metabolism regulation	244	9	-
NbFLA21	P-box	hormone-responsive elements	gibberellin-responsive element	319	7	-
NbFLA21	re2f-1	site-binding related elements	Putative E2F binding sites in the rice PCNA promoter mediate activation in actively dividing cells	1727	8	+
NbFLA21	re2f-1	site-binding related elements	Putative E2F binding sites in the rice PCNA promoter mediate activation in actively dividing cells	1901	8	-
NbFLA21	Sp1	light-responsive elements	light responsive element	521	6	-
NbFLA21	Sp1	light-responsive elements	light responsive element	1905	6	-
NbFLA5	CGTCA-motif	hormone-responsive elements	cis-acting regulatory element involved in the MeJA-responsive	348	5	-
NbFLA5	CGTCA-motif	hormone-responsive elements	cis-acting regulatory element involved in the MeJA-responsive	933	5	-
NbFLA5	CGTCA-motif	hormone-responsive elements	cis-acting regulatory element involved in the MeJA-responsive	1135	5	-
NbFLA21	TATA	promoter-related elements	core promotor element	948	8	+
NbFLA21	TATA-box	promoter-related elements	core promoter element around -30 of transcription start	107	4	+
NbFLA21	TATA-box	promoter-related elements	core promoter element around -30 of transcription start	352	6	+
NbFLA21	TATA-box	promoter-related elements	core promoter element around -30 of transcription start	353	6	+
NbFLA21	TATA-box	promoter-related elements	core promoter element around -30 of transcription start	354	6	+
NbFLA21	TATA-box	promoter-related elements	core promoter element around -30 of transcription start	355	4	+
NbFLA21	TATA-box	promoter-related elements	core promoter element around -30 of transcription start	807	6	+
NbFLA21	TATA-box	promoter-related elements	core promoter element around -30 of transcription start	808	6	+
NbFLA21	TATA-box	promoter-related elements	core promoter element around -30 of transcription start	809	6	+
NbFLA21	TATA-box	promoter-related elements	core promoter element around -30 of transcription start	810	4	+
NbFLA21	TATA-box	promoter-related elements	core promoter element around -30 of transcription start	872	6	+
NbFLA21	TATA-box	promoter-related elements	core promoter element around -30 of transcription start	873	7	-
NbFLA21	TATA-box	promoter-related elements	core promoter element around -30 of transcription start	874	6	+
NbFLA21	TATA-box	promoter-related elements	core promoter element around -30 of transcription start	875	6	+
NbFLA21	TATA-box	promoter-related elements	core promoter element around -30 of transcription start	876	4	+
NbFLA21	TATA-box	promoter-related elements	core promoter element around -30 of transcription start	920	6	+
NbFLA21	TATA-box	promoter-related elements	core promoter element around -30 of transcription start	921	7	-
NbFLA21	TATA-box	promoter-related elements	core promoter element around -30 of transcription start	922	6	+
NbFLA21	TATA-box	promoter-related elements	core promoter element around -30 of transcription start	923	6	+
NbFLA21	TATA-box	promoter-related elements	core promoter element around -30 of transcription start	924	4	+
NbFLA21	TATA-box	promoter-related elements	core promoter element around -30 of transcription start	944	8	-
NbFLA21	TATA-box	promoter-related elements	core promoter element around -30 of transcription start	945	7	-
NbFLA21	TATA-box	promoter-related elements	core promoter element around -30 of transcription start	946	6	-
NbFLA21	TATA-box	promoter-related elements	core promoter element around -30 of transcription start	947	5	-
NbFLA21	TATA-box	promoter-related elements	core promoter element around -30 of transcription start	948	4	+
NbFLA21	TATA-box	promoter-related elements	core promoter element around -30 of transcription start	963	7	-
NbFLA21	TATA-box	promoter-related elements	core promoter element around -30 of transcription start	964	6	+
NbFLA21	TATA-box	promoter-related elements	core promoter element around -30 of transcription start	965	6	+
NbFLA21	TATA-box	promoter-related elements	core promoter element around -30 of transcription start	966	4	+
NbFLA21	TATA-box	promoter-related elements	core promoter element around -30 of transcription start	971	6	-
NbFLA21	TATA-box	promoter-related elements	core promoter element around -30 of transcription start	973	6	+
NbFLA21	TATA-box	promoter-related elements	core promoter element around -30 of transcription start	974	6	+
[truncated: 3,272 more rows]
