# Supplementary material for: Fasciclin-like arabinogalactan gene family in Nicotiana benthamiana: genome-wide identification, classification and expression in response to pathogens
Source: BMC Plant Biol. 2020 Jul 1;20:305. doi: 10.1186/s12870-020-02501-5 (PMC7329489; doi:10.1186/s12870-020-02501-5)
Supplement: Supplementary file 5 — Additional file 5: Table S4. Potential transcription factors of NbFLAs. [file 12870_2020_2501_MOESM5_ESM.xls]

## Sheet: Sheet1
NbFLAs	TFs
NbFLA10	B3
NbFLA14	B3
NbFLA5	B3
NbFLA7	B3
NbFLA4	B3
NbFLA24	BBR-BPC
NbFLA18	BBR-BPC
NbFLA28	BBR-BPC
NbFLA20	BBR-BPC
NbFLA10	BBR-BPC
NbFLA14	BBR-BPC
NbFLA36	BBR-BPC
NbFLA32	BBR-BPC
NbFLA22	BBR-BPC
NbFLA37	BBR-BPC
NbFLA17	BBR-BPC
NbFLA9	BBR-BPC
NbFLA2	BBR-BPC
NbFLA33	BBR-BPC
NbFLA34	BBR-BPC
NbFLA19	BBR-BPC
NbFLA1	bHLH
NbFLA31	bHLH
NbFLA21	bHLH
NbFLA34	bHLH
NbFLA19	bHLH
NbFLA35	bZIP
NbFLA13	bZIP
NbFLA17	bZIP
NbFLA9	bZIP
NbFLA4	bZIP
NbFLA23	C2H2
NbFLA3	C2H2
NbFLA1	C2H2
NbFLA31	C2H2
NbFLA21	C2H2
NbFLA28	C2H2
NbFLA20	C2H2
NbFLA29	C2H2
NbFLA26	C2H2
NbFLA27	C2H2
NbFLA10	C2H2
NbFLA14	C2H2
NbFLA36	C2H2
NbFLA32	C2H2
NbFLA22	C2H2
NbFLA5	C2H2
NbFLA7	C2H2
NbFLA37	C2H2
NbFLA2	C2H2
NbFLA33	C2H2
NbFLA4	C2H2
NbFLA6	C2H2
NbFLA16	C2H2
NbFLA15	C2H2
NbFLA8	C2H2
NbFLA38	CAMTA
NbFLA4	CPP
NbFLA12	Dof
NbFLA25	Dof
NbFLA27	Dof
NbFLA10	Dof
NbFLA14	Dof
NbFLA36	Dof
NbFLA32	Dof
NbFLA22	Dof
NbFLA5	Dof
NbFLA7	Dof
NbFLA17	Dof
NbFLA9	Dof
NbFLA4	Dof
NbFLA38	Dof
NbFLA6	Dof
NbFLA16	Dof
NbFLA11	Dof
NbFLA30	Dof
NbFLA34	Dof
NbFLA19	Dof
NbFLA1	E2F/DP
NbFLA31	E2F/DP
NbFLA21	E2F/DP
NbFLA37	E2F/DP
NbFLA1	ERF
NbFLA31	ERF
NbFLA21	ERF
NbFLA28	ERF
NbFLA20	ERF
NbFLA27	ERF
NbFLA35	ERF
NbFLA13	ERF
NbFLA4	ERF
NbFLA6	ERF
NbFLA16	ERF
NbFLA34	ERF
NbFLA19	ERF
NbFLA24	G2-like
NbFLA18	G2-like
NbFLA12	G2-like
NbFLA25	G2-like
NbFLA28	GATA
NbFLA20	GATA
NbFLA27	GATA
NbFLA5	GATA
NbFLA7	GATA
NbFLA37	GATA
NbFLA24	GRAS
NbFLA18	GRAS
NbFLA27	GRAS
NbFLA32	GRAS
NbFLA22	GRAS
NbFLA17	GRAS
NbFLA9	GRAS
NbFLA4	GRAS
NbFLA12	HD-ZIP
NbFLA25	HD-ZIP
NbFLA37	HD-ZIP
NbFLA5	HSF
NbFLA7	HSF
NbFLA1	LBD
NbFLA31	LBD
NbFLA21	LBD
NbFLA28	LBD
NbFLA20	LBD
NbFLA35	LBD
NbFLA13	LBD
NbFLA4	LBD
NbFLA6	LBD
NbFLA16	LBD
NbFLA24	MIKC_MADS
NbFLA18	MIKC_MADS
NbFLA12	MIKC_MADS
NbFLA25	MIKC_MADS
NbFLA29	MIKC_MADS
NbFLA26	MIKC_MADS
NbFLA27	MIKC_MADS
NbFLA10	MIKC_MADS
NbFLA14	MIKC_MADS
NbFLA36	MIKC_MADS
NbFLA32	MIKC_MADS
NbFLA22	MIKC_MADS
NbFLA5	MIKC_MADS
NbFLA7	MIKC_MADS
NbFLA17	MIKC_MADS
NbFLA9	MIKC_MADS
NbFLA2	MIKC_MADS
NbFLA33	MIKC_MADS
NbFLA4	MIKC_MADS
NbFLA6	MIKC_MADS
NbFLA16	MIKC_MADS
NbFLA11	MIKC_MADS
NbFLA30	MIKC_MADS
NbFLA34	MIKC_MADS
NbFLA19	MIKC_MADS
NbFLA23	MYB
NbFLA3	MYB
NbFLA12	MYB
NbFLA25	MYB
NbFLA28	MYB
NbFLA20	MYB
NbFLA29	MYB
NbFLA26	MYB
NbFLA27	MYB
NbFLA36	MYB
NbFLA35	MYB
NbFLA13	MYB
NbFLA17	MYB
NbFLA9	MYB
NbFLA2	MYB
NbFLA33	MYB
NbFLA4	MYB
NbFLA6	MYB
NbFLA16	MYB
NbFLA11	MYB
NbFLA30	MYB
NbFLA23	MYB_related
NbFLA3	MYB_related
NbFLA2	MYB_related
NbFLA33	MYB_related
NbFLA4	MYB_related
NbFLA11	MYB_related
NbFLA30	MYB_related
NbFLA24	NAC
NbFLA18	NAC
NbFLA27	NAC
NbFLA10	NAC
NbFLA14	NAC
NbFLA36	NAC
NbFLA17	NAC
NbFLA9	NAC
NbFLA6	NAC
NbFLA16	NAC
NbFLA15	Nin-like
NbFLA8	Nin-like
NbFLA27	RAV
NbFLA17	SBP
NbFLA9	SBP
NbFLA32	TALE
NbFLA22	TALE
NbFLA23	Trihelix
NbFLA3	Trihelix
NbFLA5	Trihelix
NbFLA7	Trihelix
NbFLA34	Trihelix
NbFLA19	Trihelix
NbFLA5	WOX
NbFLA7	WOX
