# Supplementary material for: Fasciclin-like arabinogalactan gene family in Nicotiana benthamiana: genome-wide identification, classification and expression in response to pathogens
Source: BMC Plant Biol. 2020 Jul 1;20:305. doi: 10.1186/s12870-020-02501-5 (PMC7329489; doi:10.1186/s12870-020-02501-5)
Supplement: Supplementary file 8 — Additional file 8: Table S5. Primers used in this study. [file 12870_2020_2501_MOESM8_ESM.xls]

## Sheet: Sheet1
Table S1 Primers used in this study
NbFLA4-CDS-F	ATGAGTCGTTCAATTGCTCC
NbFLA4-CDS-R	ATAAGCTGCAATCATTGAGGCC
NbFLA6-CDS-F	ATGGATTCCCAGATCTATGG
NbFLA6-CDS-R	GTCTAGTAGACTAACTCTTCT
NbFLA31-CDS-F	ATGGCGAACACTCAAAATCT
NbFLA31-CDS-R	GAGACCTTCATGCTCTTCCAT
NbFLA32-CDS-F	ATGGCTCAAAGAGCTCTTC
NbFLA32-CDS-R	AGAAAGTGCTCCCATGCAAAAC
FLA2-RT-F	GCTCCGGCTACGTTGAAGTC
FLA2-RT-R	ATGCATGGCAGTGCTCTCAG
FLA4-RT-F	TCCTTCTGAGGTTGCCGATT
FLA4-RT-R	TTTCAGCAGATGATCCAGCCG
FLA6-RT-F	AACCACCCACAAACTCATTC
FLA6-RT-R	TGAACAAGACTGAAACTGAAGC
FLA7-RT-F	ACCACCACCTAAAGCTAATAATGC
FLA7-RT-R	GGCCGAACTAGCCGAAGAAT
FLA11-RT-F	CAACAACTGCTGAAAGAGTCC
FLA11-RT-R	AGGATGAGAAACTGACACATTG
FLA15-RT-F	TCAACTGTAGCCGGGAAAGG
FLA15-RT-R	GCCAGCAACGGAGAGTAAGT
FLA18-RT-F	GAAGATCGTGACGGCGAAGA
FLA18-RT-R	TCCGCAGGTGCAGTCTTAAA
FLA31-RT-F	CAGTGGAGGAGGCGTGTTAG
FLA31-RT-R	TGTGTGCGTGACTGTTCCAT
FLA32-RT-F	ACCAATCTCCCAGGTGGTACT
FLA32-RT-R	TTGTCCTGTCGCTTGTGTTCT
FLA34-RT-F	CACCACTCTCCCTCTCTTTC
FLA34-RT-R	GTTGATTTCTGCGGCTAAG
FLA38-RT-F	CACTCAAATCCTCGCCAAAC
FLA38-RT-R	TGGAGAGAGAGCACATTCTTG
